# Supplementary material for: In‐depth proteomics characterization of ∆Np73 effectors identifies key proteins with diagnostic potential implicated in lymphangiogenesis, vasculogenesis and metastasis in colorectal cancer
Source: Mol Oncol. 2022 Jun 7;16(14):2672–92. doi: 10.1002/1878-0261.13228 (PMC9298678; doi:10.1002/1878-0261.13228)
Supplement: Supplementary file 5 — Table S1. Antibodies and primers used for experimental work. [file MOL2-16-2672-s004.xls]

## Sheet: Hoja1
Supplemental Table S1a. Primary and secondary antibodies and their optimized dilutions used in the study.
Primary Antibodies
Antibody target	Application	Dilution	Provider	Reference
BDNF	Dot blot, ELISA, WB	1:80	RayBiotech	ELH-BDNF
EMAP-II	Dot blot, ELISA, WB	1:100	Elabscience	E-EL-H0204
VEGFC	ELISA	1:80	RayBiotech	ELH-VEGFC
VEGFR3	ELISA	1:80	RayBiotech	ELH-VEGFR3
Actin	WB	1:1000	Abcam	ab8227
HRP-labeled secondary antibodies or HRP-labeled reagents
Name	Application	Dilution	Provider
HRP anti-mouse	WB	1:2500	Sigma Aldrich
HRP anti-rabbit	WB	1:2500	Sigma Aldrich
HRP-streptavidin	Dot blot, ELISA	1:200	RayBiotech
HRP-streptavidin	ELISA	1:100	Elabscience
Supplemental Table S1b. Oligonucleotides used in the study for semiquantitative or quantitative PCR.
Target gene	Forward primer (5'-3')		Reverse primer (5'-3')
APEX1	CTGCTCTTGGAATGTGGATGGG		TCCAGGCAGCTCCTGAAGTTCA
CRABP2	TTGAGGAGCAGACTGTGGATGG		GTTCTCTGGTCCACGAGGTCTT
CXCR4	CTCCTCTTTGTCATCACGCTTCC		GGATGAGGACACTGCTGTAGAG
DDB1	CATTCCTCGCTCCATCCTGATG		CCTTCTTACGGTCGCTCAACAG
DSC3	CACTTACTCGGAGTGGCACAGT		AGCTGGAGATCCTCTTCCCTCA
DSG2	AGGGAAGCACAGCATGACTCCT		CCTTTCCGCAATGGCACATCAG
MARCKSL1	CAGGCTACAGAGCCATCCACTC		GCAGCTTAGAGATCACCCACCT
QSOX1	ACATGGCTGACCTGGAATCTGC		GCAGGAAGTTCTGGACTAAGGG
S1PR1	CGACTCGAGCTGCGGTTTC		GCTACTCCAGACGAACGCTA
WDR1	AGAAGGACCACCTGCTCAGTGT		ATGCACCGTCAGACACTGGATC
GAPDH	GTCTCCTCTGACTTCAACAGCG		ACCACCCTGTTGCTGTAGCCAA
AIMP1	GCAGGCAACTTTGAGGGAAGAG		TTAGCGTGCAGTGGAGTACCAG
BDNF	CATCCGAGGACAAGGTGGCTTG		GCCGAACTTTCTGGTCCTCATC
p21	CTCAGGGTCGAAAACGGCG		TGGAGAAGATCAGCCGGCG
p16	CCCAACGCACCGAATAGTTA		ACCAGCGTGTCCAGGAAG
