# Supplementary material for: In‐depth proteomics characterization of ∆Np73 effectors identifies key proteins with diagnostic potential implicated in lymphangiogenesis, vasculogenesis and metastasis in colorectal cancer
Source: Mol Oncol. 2022 Jun 7;16(14):2672–92. doi: 10.1002/1878-0261.13228 (PMC9298678; doi:10.1002/1878-0261.13228)
Supplement: Supplementary file 6 — Table S2. Clinical and pathological information of patient's serum samples used in ELISA experiments. [file MOL2-16-2672-s002.xls]

## Sheet: Hoja1
Supplemental Table S2. Clinical and pathological information of patient's serum samples used in ELISA experiments.
Sera code	Clasification	Group	Gender	Age at sample collection
Control 1	Sepsis/no other pathology	Control	F	84
Control 2	Sepsis/no other pathology	Control	F	101
Control 3	Sepsis/no other pathology	Control	F	83
Control 4	Sepsis/no other pathology	Control	M	82
Control 5	Sepsis/no other pathology	Control	F	88
Control 6	Sepsis/no other pathology	Control	F	90
Control 7	Sepsis/no other pathology	Control	F	80
Control 8	Sepsis/no other pathology	Control	F	39
Control 9	Sepsis/no other pathology	Control	F	86
Control 10	Sepsis/no other pathology	Control	F	82
Control 11	Sepsis/no other pathology	Control	M	73
Control 12	Sepsis/no other pathology	Control	M	49
Control 13	Healthy (negative colonoscopy)	Control	F	46
Control 14	Healthy (negative colonoscopy)	Control	F	40
Control 15	Healthy (negative colonoscopy)	Control	F	43
Control 16	Healthy (negative colonoscopy)	Control	M	36
Control 17	Healthy (negative colonoscopy)	Control	F	48
Control 18	Healthy (negative colonoscopy)	Control	M	41
Control 19	Healthy (negative colonoscopy)	Control	M	36
Control 20	Healthy (negative colonoscopy)	Control	F	41
Pre 1	Premalignant	Premalignant group/pathological	M	60
Pre 2	Premalignant	Premalignant group/pathological	M	60
Pre 3	Premalignant	Premalignant group/pathological	M	59
Pre 4	Premalignant	Premalignant group/pathological	F	57
Pre 5	Premalignant	Premalignant group/pathological	F	64
Pre 6	Premalignant	Premalignant group/pathological	F	54
Pre 7	Premalignant	Premalignant group/pathological	F	61
Pre 8	Premalignant	Premalignant group/pathological	M	65
Pre 9	Premalignant	Premalignant group/pathological	M	60
Pre 10	Premalignant	Premalignant group/pathological	M	59
Pre 11	Premalignant	Premalignant group/pathological	M	59
Pre 12	Premalignant	Premalignant group/pathological	M	57
Pre 13	Premalignant	Premalignant group/pathological	M	57
Pre 14	Premalignant	Premalignant group/pathological	F	62
Pre 15	Premalignant	Premalignant group/pathological	M	40
Pre 16	Premalignant	Premalignant group/pathological	F	50
Pre 17	Premalignant	Premalignant group/pathological	M	67
CRC 1	CRC	CRC group/pathological	F	66
CRC 2	CRC	CRC group/pathological	M	84
CRC 3	CRC	CRC group/pathological	M	61
CRC 4	CRC	CRC group/pathological	M	73
CRC 5	CRC	CRC group/pathological	F	87
CRC 6	CRC	CRC group/pathological	F	81
CRC 7	CRC	CRC group/pathological	F	75
CRC 8	CRC	CRC group/pathological	M	63
CRC 9	CRC	CRC group/pathological	M	78
CRC 10	CRC	CRC group/pathological	F	66
CRC 11	CRC	CRC group/pathological	F	60
CRC 12	CRC	CRC group/pathological	M	71
CRC 13	CRC	CRC group/pathological	M	75
CRC 14	CRC	CRC group/pathological	F	56
CRC 15	CRC	CRC group/pathological	F	74
CRC 16	CRC	CRC group/pathological	M	82
CRC 17	CRC	CRC group/pathological	M	85
CRC 18	CRC	CRC group/pathological	F	59
CRC 19	CRC	CRC group/pathological	M	62
CRC 20	CRC	CRC group/pathological	M	55
