# Supplementary material for: In‐depth proteomics characterization of ∆Np73 effectors identifies key proteins with diagnostic potential implicated in lymphangiogenesis, vasculogenesis and metastasis in colorectal cancer
Source: Mol Oncol. 2022 Jun 7;16(14):2672–92. doi: 10.1002/1878-0261.13228 (PMC9298678; doi:10.1002/1878-0261.13228)
Supplement: Supplementary file 7 — Table S3. Identified and quantified proteins and peptides in the SILAC experiment. [file MOL2-16-2672-s003.xlsx]

## Sheet: Sheet1
Supplementary table S3: Identified and quantified proteins and peptides in the SILAC experiment
Accession	Description	ΣCoverage	Σ# Proteins	Σ# Unique Peptides	Σ# Peptides	Σ# PSMs	A5: Area	B5: Area	A5: Heavy/Light	A5: Heavy/Light Count	A5: Heavy/Light Variability [%]	B5: Heavy/Light	B5: Heavy/Light Count	B5: Heavy/Light Variability [%]	Score A2	Coverage A2	# Peptides A2	# PSM A2	Score B2	Coverage B2	# Peptides B2	# PSM B2	# AAs	MW [kDa]	calc. pI
Q15898	(clone XP6A11B) mRNA, partial EST (Fragment) OS=Homo sapiens PE=2 SV=1 - [Q15898_HUMAN]	87.5	1	1	1	1	637253	0							2.47853	87.5	1	1					8	0.937451	6.23975
	Sequence	# PSMs	# Proteins	# Protein Groups	Protein Group Accessions	Modifications	MH+ [Da]	A5: Area	B5: Area	A5: Heavy/Light	A5: Heavy/Light Count	A5: Heavy/Light Variability [%]	B5: Heavy/Light	B5: Heavy/Light Count	B5: Heavy/Light Variability [%]	q-Value	PEP	A2	XCorr A2	Probability A2	B2	XCorr B2	Probability B2	# Missed Cleavages
	ESYPISR	1	1	1	Q15898		851.43	637253	0							0.009	0.08834	High	2.47853	0				0
P60174-1	Isoform 2 of Triosephosphate isomerase OS=Homo sapiens GN=TPI1 - [TPIS_HUMAN]	86.35	9	18	18	236	8.39396e+08	1.53971e+08	0.52623	54	14.6622	0.532619	40	47.3138	576.616	86.35	17	141	389.201	67.07	14	95	249	26.6527	6.90283
	Sequence	# PSMs	# Proteins	# Protein Groups	Protein Group Accessions	Modifications	MH+ [Da]	A5: Area	B5: Area	A5: Heavy/Light	A5: Heavy/Light Count	A5: Heavy/Light Variability [%]	B5: Heavy/Light	B5: Heavy/Light Count	B5: Heavy/Light Variability [%]	q-Value	PEP	A2	XCorr A2	Probability A2	B2	XCorr B2	Probability B2	# Missed Cleavages
	RHVFGESDELIGQK	6	9	1	P60174-1	R1(Label:13C(6)); K14(Label:13C(6))	1626.86	7.60964e+07	0	0.520774	2	10.2359				0	6.255e-09	High	6.65116	0				1
	VAHALAEGLGVIACIGEK	3	7	1	P60174-1	C14(Carbamidomethyl)	1807.98	121766790	1.56674e+06	0.558193	2	1.37688	0.599325	1		0	1.235e-07	High	6.54052	0	High	4.01126	0	0
	ELASQPDVDGFLVGGASLKPEFVDIINAK	12	5	1	P60174-1		3029.59	5.84344e+06	0	0.484036	3	8.64577				0	1.823e-09	High	6.42298	0				0
	VPADTEVVCAPPTAYIDFAR	5	3	1	P60174-1	C9(Carbamidomethyl); R20(Label:13C(6))	2198.1	88328517	8.78799e+06	0.492284	2	0.843463	0.548882	1		0	2.663e-07	High	6.0933	0	High	5.41167	0	0
	VPADTEVVCAPPTAYIDFAR	19	3	1	P60174-1	C9(Carbamidomethyl)	2192.07	1.80449e+08	1.84938e+07	0.470596	1		0.280951	6	68.6773	0	3.019e-08	High	5.90763	0	High	5.76994	0	0
	RHVFGESDELIGQK	4	9	1	P60174-1		1614.82	1.36398e+08	1.61699e+06							0	3.443e-05	High	5.81162	0	High	6.12698	0	1
	VTNGAFTGEISPGMIK	1	5	1	P60174-1		1621.83	17166282	0	0.583206	1					0	1.135e-06	High	5.417	0				0
	KQSLGELIGTLNAAK	4	3	1	P60174-1		1542.89	1.64863e+08	1.214e+07	0.498043	2	2.91626	0.578626	2	4.81972	0	0.0003031	High	5.39028	0	High	5.63688	0	1
	VTNGAFTGEISPGMIK	3	5	1	P60174-1	M14(Oxidation); K16(Label:13C(6))	1643.84	2.81508e+07	5.73074e+06	0.473918	1		0.612089	1		0	8.911e-05	High	5.22245	0	High	5.58998	0	0
	KQSLGELIGTLNAAK	1	3	1	P60174-1	K1(Label:13C(6))	1548.9	2.58489e+06	0							0	0.0007302	High	5.22029	0				1
	VTNGAFTGEISPGMIK	2	5	1	P60174-1	K16(Label:13C(6))	1627.85	9.89219e+06	1.24106e+06				0.726254	1		0	0.0001964	High	5.01326	0	High	5.11542	0	0
	VVLAYEPVWAIGTGK	8	8	1	P60174-1	K15(Label:13C(6))	1608.91	441429445	5.89132e+07	0.547234	4	25.0746	0.640967	1		0	2.52e-06	High	4.99777	0	High	4.93009	0	0
	HVFGESDELIGQK	4	9	1	P60174-1	K13(Label:13C(6))	1464.74	1.14195e+08	8.14763e+06	0.588534	2	6.97573				0	1.607e-06	High	4.956	0	High	4.39913	0	0
	VTNGAFTGEISPGMIK	2	5	1	P60174-1	M14(Oxidation)	1637.82	58838469	128860							0	2.088e-07	High	4.93011	0	High	3.59262	0	0
	DCGATWVVLGHSER	5	7	1	P60174-1	C2(Carbamidomethyl)	1586.74	2.34634e+08	3.78047e+07	0.568577	3	5.2932	0.60825	2	2.1501	0	5.508e-05	High	4.86284	0	High	4.91737	0	0
	SNVSDAVAQSTR	31	6	1	P60174-1	R12(Label:13C(6))	1240.63	5.63782e+08	1.28683e+08	0.523809	3	8.02013	0.323253	4	36.4124	0	1.514e-06	High	4.80705	0	High	4.74215	0	0
	DWSKVVLAYEPVWAIGTGK	2	8	1	P60174-1		2119.12	374760	0	0.637035	1					0	0.0002254	High	4.72945	0				1
	DCGATWVVLGHSER	3	7	1	P60174-1	C2(Carbamidomethyl); R14(Label:13C(6))	1592.76	3.35519e+07	4.59705e+06							0	1.626e-06	High	4.6701	0	High	4.39839	0	0
	SNVSDAVAQSTR	24	6	1	P60174-1		1234.6	1075963764	2.08892e+08	0.412217	4	40.5667	0.309261	1		0	6.595e-06	High	4.664	0	High	4.53067	0	0
	KQSLGELIGTLNAAK	3	3	1	P60174-1	K1(Label:13C(6)); K15(Label:13C(6))	1554.93	3.65208e+07	2.36362e+06							0	0.0008771	High	4.61049	0	High	5.10312	0	1
	IIYGGSVTGATCK	12	6	1	P60174-1	C12(Carbamidomethyl); K13(Label:13C(6))	1332.69	3.41888e+08	1.05781e+08	0.802394	2	64.5531	0.472038	2	52.0035	0	0.000178	High	4.59796	0	High	4.77789	0	0
	IIYGGSVTGATCK	15	6	1	P60174-1	C12(Carbamidomethyl)	1326.67	634130481	1.61108e+08	0.402924	2	13.2495	0.199534	2	131.044	0	0.0008394	High	4.56823	0	High	4.66145	0	0
	VVLAYEPVWAIGTGK	20	8	1	P60174-1		1602.88	808093696	9.19129e+07	0.53172	3	32.2559	0.25626	5	232.59	0	2.585e-06	High	4.53431	0	High	4.52577	0	0
	HVFGESDELIGQK	8	9	1	P60174-1		1458.73	3.82588e+08	3.01236e+07	0.578058	1		0.694699	2	15.4667	0	0.0004231	High	4.36325	0	High	4.90358	0	0
	QSLGELIGTLNAAK	4	3	1	P60174-1		1414.79	7.12554e+07	5.52236e+06	0.49103	2	10.9809	0.579644	2	2.91903	0	6.567e-05	High	3.9689	0	High	4.76879	0	0
	IAVAAQNCYK	10	5	1	P60174-1	C8(Carbamidomethyl)	1137.57	4.29089e+08	8.56057e+07	0.53862	3	20.5195	0.181233	1		0	0.0006652	High	3.68057	0	High	3.61901	0	0
	ELASQPDVDGFLVGGASLKPEFVDIINAK	5	5	1	P60174-1	K19(Label:13C(6)); K29(Label:13C(6))	3041.62	94322402	0	0.485217	3	0.199603				0	2.01e-07	High	3.55933	0				0
	IAVAAQNCYK	7	5	1	P60174-1	C8(Carbamidomethyl); K10(Label:13C(6))	1143.59	2.31115e+08	5.73028e+07	0.329713	1		0.513889	2	40.7463	0	0.003708	High	3.35339	0	High	3.40959	0	0
	TATPQQAQEVHEK	6	6	1	P60174-1		1466.73	1.92588e+06	1.85971e+06	0.626366	3	7.61573	0.236275	3	91.7943	0	0.01008	High	2.98555	0	High	3.28053	0	0
	TATPQQAQEVHEK	1	6	1	P60174-1	K13(Label:13C(6))	1472.75	0	424642							0	0.01063				High	2.6573	0	0
	VVFEQTK	2	8	1	P60174-1		850.469	0	2.65871e+06				0.331315	1		0.001	0.04494				High	2.01164	0	0
	VAHALAEGLGVIACIGEK	1	7	1	P60174-1	C14(Carbamidomethyl); K18(Label:13C(6))	1814	1.57084e+07	0							0.002	0.01286	High	3.86718	0				0
	VVFEQTKVIADNVK	1	8	1	P60174-1		1589.89	2.83556e+06	0	0.48713	1					0.002	0.01002	High	3.10966	0				1
	FFVGGNWK	2	5	1	P60174-1		954.484	1.6359e+08	0	0.395392	2	47.9408				0.003	0.0245	High	2.34298	0				0
Q5H9A7	Metalloproteinase inhibitor 1 OS=Homo sapiens GN=TIMP1 PE=1 SV=1 - [Q5H9A7_HUMAN]	83.22	8	8	8	49	3.47194e+08	3.02828e+07	0.618548	16	13.3726	1.39685	9	15.1908	124.34	83.22	8	33	60.4561	54.55	6	16	143	16.0468	8.07471
	Sequence	# PSMs	# Proteins	# Protein Groups	Protein Group Accessions	Modifications	MH+ [Da]	A5: Area	B5: Area	A5: Heavy/Light	A5: Heavy/Light Count	A5: Heavy/Light Variability [%]	B5: Heavy/Light	B5: Heavy/Light Count	B5: Heavy/Light Variability [%]	q-Value	PEP	A2	XCorr A2	Probability A2	B2	XCorr B2	Probability B2	# Missed Cleavages
	LQSGTHCLWTDQLLQGSEK	4	5	1	Q5H9A7	C7(Carbamidomethyl); K19(Label:13C(6))	2207.09	9.92457e+07	7.9875e+06	0.659927	2	0.323906	1.54666	1		0	1.182e-07	High	6.77199	0	High	6.24968	0	0
	LQSGTHCLWTDQLLQGSEK	2	5	1	Q5H9A7	C7(Carbamidomethyl)	2201.07	1.50061e+08	0							0	1.131e-06	High	6.4867	0				0
	LQDGLLHITTCSFVAPWNSLSLAQR	1	6	1	Q5H9A7	C11(Carbamidomethyl)	2827.46	1.8737e+06	0	0.693486	1					0	1.575e-05	High	4.95987	0				0
	TYTVGCEECTVFPCLSIPCK	3	5	1	Q5H9A7	C6(Carbamidomethyl); C9(Carbamidomethyl); C14(Carbamidomethyl); C19(Carbamidomethyl); K20(Label:13C(6))	2427.09	1.30731e+07	688849	0.555955	1		1.92083	1		0	1.941e-05	High	4.76161	0	High	4.28472	0	0
	GFQALGDAADIR	7	6	1	Q5H9A7	R12(Label:13C(6))	1239.64	3.19613e+08	4.54006e+07	0.620042	2	4.64294	0.773326	1		0	9.557e-06	High	4.56818	0	High	4.47776	0	0
	FVYTPAMESVCGYFHR	3	5	1	Q5H9A7	C11(Carbamidomethyl)	1963.88	9.55855e+07	0	0.742436	2	15.0312				0	1.291e-06	High	4.46081	0				0
	TYTVGCEECTVFPCLSIPCK	3	5	1	Q5H9A7	C6(Carbamidomethyl); C9(Carbamidomethyl); C14(Carbamidomethyl); C19(Carbamidomethyl)	2421.07	3.0544e+07	0	0.397855	1					0	0.0003911	High	4.41043	0				0
	FVYTPAMESVCGYFHR	3	5	1	Q5H9A7	M7(Oxidation); C11(Carbamidomethyl)	1979.87	176126899	0	0.53689	1					0	1.011e-06	High	4.35661	0				0
	GFQALGDAADIR	7	6	1	Q5H9A7		1233.62	5.30975e+08	3.18782e+07	0.36151	2	14.7315	1.42274	1		0	0.0008406	High	4.17301	0	High	4.41905	0	0
	SEEFLIAGK	3	4	1	Q5H9A7		993.527	334481197	1.49937e+06	0.642878	1		0.67082	1		0	0.009157	High	2.94205	0	High	3.12454	0	0
	SEEFLIAGK	5	4	1	Q5H9A7	K9(Label:13C(6))	999.549	2.15183e+08	3.20303e+07				1.17673	2	24.1592	0	0.01403	High	2.86283	0	High	3.21299	0	0
	FVYTPAMESVCGYFHR	1	5	1	Q5H9A7	M7(Oxidation); C11(Carbamidomethyl); R16(Label:13C(6))	1985.89	1.035e+08	0	0.587647	1					0	0.0006581	High	2.31808	0				0
	EPGLCTWQSLR	2	4	1	Q5H9A7	C5(Carbamidomethyl); R11(Label:13C(6))	1352.67	7.81816e+07	9.65291e+06	0.56089	1		1.39685	1		0.001	0.05685	High	2.77501	0	High	2.60162	0	0
	HLACLPR	1	4	1	Q5H9A7	C4(Carbamidomethyl)	866.467	1.53933e+08	0	0.636677	1					0.001	0.001961	High	2.76086	0				0
	EPGLCTWQSLR	2	4	1	Q5H9A7	C5(Carbamidomethyl)	1346.65	1.39389e+08	6.88361e+06							0.001	0.004997	High	2.4971	0	High	2.54727	0	0
	HLACLPR	2	4	1	Q5H9A7	C4(Carbamidomethyl); R7(Label:13C(6))	872.487	9.80059e+07	1.34175e+07				1.39943	1		0.003	0.01983	High	2.48504	0	High	2.12509	0	0
H3BPC4	SUMO-conjugating enzyme UBC9 (Fragment) OS=Homo sapiens GN=UBE2I PE=1 SV=2 - [H3BPC4_HUMAN]	78.57	6	8	8	34	1.50723e+07	0	0.90904	17	71.214				118.891	78.57	8	34					70	7.99403	9.71533
	Sequence	# PSMs	# Proteins	# Protein Groups	Protein Group Accessions	Modifications	MH+ [Da]	A5: Area	B5: Area	A5: Heavy/Light	A5: Heavy/Light Count	A5: Heavy/Light Variability [%]	B5: Heavy/Light	B5: Heavy/Light Count	B5: Heavy/Light Variability [%]	q-Value	PEP	A2	XCorr A2	Probability A2	B2	XCorr B2	Probability B2	# Missed Cleavages
	KDHPFGFVAVPTK	2	6	1	H3BPC4	K1(Label:13C(6)); K13(Label:13C(6))	1454.82	1.04864e+07	0	0.856985	2	59.8167				0	2.72e-06	High	5.68796	0				1
	NPDGTMNLMNWECAIPGK	3	6	1	H3BPC4	M6(Oxidation); M9(Oxidation); C13(Carbamidomethyl)	2079.89	2.10137e+06	0	0.51802	1					0	2.076e-06	High	5.1714	0				0
	KDHPFGFVAVPTK	3	6	1	H3BPC4		1442.78	8367387	0							0	1.079e-06	High	5.11507	0				1
	NPDGTMNLMNWECAIPGK	3	6	1	H3BPC4	M6(Oxidation); M9(Oxidation); C13(Carbamidomethyl); K18(Label:13C(6))	2085.92	2.42646e+06	0	1.15471	1					0	4.217e-05	High	4.52259	0				0
	DHPFGFVAVPTK	2	6	1	H3BPC4		1314.69	4.81873e+06	0	0.866009	2	68.9169				0	0.0003314	High	3.88127	0				0
	DHPFGFVAVPTK	4	6	1	H3BPC4	K12(Label:13C(6))	1320.71	6.4031e+06	0	0.834099	2	65.1748				0	5.028e-05	High	3.56952	0				0
	MLFKDDYPSSPPK	3	6	1	H3BPC4	M1(Oxidation)	1540.74	4.89773e+06	0	0.799109	2	48.4928				0	0.0006801	High	3.11927	0				1
	DDYPSSPPK	2	6	1	H3BPC4		1005.46	8.40532e+06	0	2.1495	1					0	0.001253	High	2.84992	0				0
	GTPWEGGLFK	2	6	1	H3BPC4	K10(Label:13C(6))	1097.58	1.64521e+07	0	0.874235	2	64.6601				0	0.0007033	High	2.08677	0				0
	KGTPWEGGLFK	1	6	1	H3BPC4	K1(Label:13C(6)); K11(Label:13C(6))	1231.69	425303	0	0.543728	1					0.001	0.003332	High	3.66031	0				1
	DDYPSSPPK	5	6	1	H3BPC4	K9(Label:13C(6))	1011.47	1.82785e+07	0	0.90904	1					0.001	0.002295	High	2.79668	0				0
	MLFKDDYPSSPPK	1	6	1	H3BPC4	M1(Oxidation); K4(Label:13C(6)); K13(Label:13C(6))	1552.78	5.33605e+06	0							0.001	0.003443	High	2.67778	0				1
	NPDGTMNLMNWECAIPGKK	1	6	1	H3BPC4	M6(Oxidation); M9(Oxidation); C13(Carbamidomethyl); K18(Label:13C(6)); K19(Label:13C(6))	2220.03	851183	0	1.71561	1					0.002	0.01291	High	3.93727	0				1
	KGTPWEGGLFK	1	6	1	H3BPC4		1219.65	389966	0							0.002	0.007787	High	3.59469	0				1
	MLFKDDYPSSPPK	1	6	1	H3BPC4		1524.74	587810	0	0.668867	1					0.005	0.04521	High	2.73398	0				1
P62937-2	Isoform 2 of Peptidyl-prolyl cis-trans isomerase A OS=Homo sapiens GN=PPIA - [PPIA_HUMAN]	78.1	8	1	9	213	2.19186e+08	2.19527e+07	1.13647	1		1.00636	1		459.229	78.1	9	146	197.417	44.76	6	67	105	11.4106	7.89893
	Sequence	# PSMs	# Proteins	# Protein Groups	Protein Group Accessions	Modifications	MH+ [Da]	A5: Area	B5: Area	A5: Heavy/Light	A5: Heavy/Light Count	A5: Heavy/Light Variability [%]	B5: Heavy/Light	B5: Heavy/Light Count	B5: Heavy/Light Variability [%]	q-Value	PEP	A2	XCorr A2	Probability A2	B2	XCorr B2	Probability B2	# Missed Cleavages
	HTGPGILSMANAGPNTNGSQFFICTAK	3	7	2	A8K486;P62937-2	M9(Oxidation); C24(Carbamidomethyl); K27(Label:13C(6))	2813.35	1.66928e+07	0							0	7.803e-08	High	7.73339	0				0
	HTGPGILSMANAGPNTNGSQFFICTAK	1	7	2	A8K486;P62937-2	M9(Oxidation); C24(Carbamidomethyl)	2807.33	1.27603e+07	0							0	9.643e-09	High	7.65878	0				0
	HTGPGILSMANAGPNTNGSQFFICTAK	1	7	2	A8K486;P62937-2	C24(Carbamidomethyl); K27(Label:13C(6))	2797.33	19810.2	0							0	0.001799	High	6.4821	0				0
	SIYGEKFEDENFILK	3	7	2	A8K486;P62937-2		1831.91	1.18817e+07	0							0	1.701e-06	High	5.58812	0				1
	SIYGEKFEDENFILK	4	7	2	A8K486;P62937-2	K6(Label:13C(6)); K15(Label:13C(6))	1843.95	1.08493e+07	0							0	4.583e-06	High	5.02616	0				1
	VKEGMNIVEAMER	3	6	2	A8K486;P62937-2	K2(Label:13C(6)); M5(Oxidation); R13(Label:13C(6))	1533.78	1.61541e+06	0							0	0.001125	High	4.38396	0				1
	VKEGMNIVEAMER	6	6	2	A8K486;P62937-2	K2(Label:13C(6)); M5(Oxidation); M11(Oxidation); R13(Label:13C(6))	1549.78	1.63138e+07	0							0	7.979e-05	High	4.2919	0				1
	FEDENFILK	21	7	2	A8K486;P62937-2		1154.58	3.34649e+08	1.80169e+07							0	0.0009667	High	3.73355	0	High	3.23859	0	0
	EGMNIVEAMER	41	6	2	A8K486;P62937-2	M9(Oxidation)	1294.58	1.62913e+07	6.97027e+06							0	0.0007745	High	3.54753	0	High	3.38633	0	0
	ITIADCGQLE	12	4	2	A8K486;P62937-2	C6(Carbamidomethyl)	1119.54	3.00859e+07	9.32345e+06							0	0.00186	High	3.46328	0	High	3.39638	0	0
	FEDENFILK	16	7	2	A8K486;P62937-2	K9(Label:13C(6))	1160.59	3.69221e+08	1.75175e+07							0	0.00512	High	3.45355	0	High	3.49583	0	0
	EGMNIVEAMER	4	6	2	A8K486;P62937-2	R11(Label:13C(6))	1284.6	1.0336e+07	0							0	0.0003665	High	3.44565	0				0
	EGMNIVEAMER	30	6	2	A8K486;P62937-2	M9(Oxidation); R11(Label:13C(6))	1300.6	3.5477e+07	6.44008e+06							0	0.000608	High	3.20203	0	High	3.19418	0	0
	EGMNIVEAMER	20	6	2	A8K486;P62937-2	M3(Oxidation); M9(Oxidation); R11(Label:13C(6))	1316.59	1.67092e+08	3.02533e+07							0	0.0004269	High	3.01923	0	High	2.96447	0	0
	EGMNIVEAMER	2	6	2	A8K486;P62937-2		1278.59	1.47624e+07	0							0	0.001328	High	2.98974	0				0
	KITIADCGQLE	7	4	2	A8K486;P62937-2	C7(Carbamidomethyl)	1247.63	104905977	1.32298e+06							0.001	0.007662	High	4.27241	0	High	3.68064	0	1
	VKEGMNIVEAMER	4	6	2	A8K486;P62937-2	M5(Oxidation); M11(Oxidation)	1537.74	3.98276e+06	0							0.001	0.004511	High	4.10909	0				1
	VKEGMNIVEAMER	4	6	2	A8K486;P62937-2	M5(Oxidation)	1521.74	2.66495e+06	0							0.001	0.005062	High	3.75396	0				1
	EGMNIVEAMER	16	6	2	A8K486;P62937-2	M3(Oxidation); M9(Oxidation)	1310.57	1.51578e+08	3.19292e+07							0.001	0.005561	High	3.05986	0	High	3.13784	0	0
	MCQGGDFTR	1	1	1	P62937-2	C2(Carbamidomethyl); R9(Label:13C(6))	1077.46	2.38218e+06	0	1.13647	1					0.001	0.00387	High	2.9202	0				0
	KITIADCGQLE	6	4	2	A8K486;P62937-2	K1(Label:13C(6)); C7(Carbamidomethyl)	1253.65	1.21245e+08	1.59121e+07							0.004	0.03431	High	3.96762	0	High	3.48998	0	1
	TEWLDGK	3	14	2	A8K486;P62937-2		848.416	8.88193e+07	5.71055e+06							0.004	0.02829	High	2.22825	0	High	2.0906	0	0
	TEWLDGK	4	14	2	A8K486;P62937-2	K7(Label:13C(6))	854.436	6.42281e+07	1.02883e+07							0.004	0.02685	High	2.07856	0	High	2.04191	0	0
	MCQGGDFTR	1	1	1	P62937-2	M1(Oxidation); C2(Carbamidomethyl)	1087.43	0	419597				1.00636	1		0.008	0.1554				High	2.4042	0	0
D5FZW3	Beta globin (Fragment) OS=Homo sapiens PE=3 SV=1 - [D5FZW3_HUMAN]	78.05	69	3	3	14	4.97646e+06	1.62403e+06							32.6652	56.1	2	9	18.5268	78.05	3	5	41	4.5474	5.8335
	Sequence	# PSMs	# Proteins	# Protein Groups	Protein Group Accessions	Modifications	MH+ [Da]	A5: Area	B5: Area	A5: Heavy/Light	A5: Heavy/Light Count	A5: Heavy/Light Variability [%]	B5: Heavy/Light	B5: Heavy/Light Count	B5: Heavy/Light Variability [%]	q-Value	PEP	A2	XCorr A2	Probability A2	B2	XCorr B2	Probability B2	# Missed Cleavages
	VNVDEVGGEALGR	8	33	1	D5FZW3		1314.67	2.03686e+06	1.54219e+06							0	3.347e-06	High	4.90105	0	High	4.55085	0	0
	LLVVYPWTQR	5	52	1	D5FZW3		1274.73	7.91606e+06	3.32266e+06							0	0.01547	High	3.1763	0	High	2.6981	0	0
	SAVTALWGK	1	45	1	D5FZW3		932.52	0	7229.44							0.001	0.03972				High	2.6989	0	0
O76070	Gamma-synuclein OS=Homo sapiens GN=SNCG PE=1 SV=2 - [SYUG_HUMAN]	77.95	7	8	8	57	1.44237e+06	720610	1.10142	13	35.9479	1.43289	5	12.9527	131.506	70.87	7	34	89.661	30.71	3	23	127	13.3228	4.85596
	Sequence	# PSMs	# Proteins	# Protein Groups	Protein Group Accessions	Modifications	MH+ [Da]	A5: Area	B5: Area	A5: Heavy/Light	A5: Heavy/Light Count	A5: Heavy/Light Variability [%]	B5: Heavy/Light	B5: Heavy/Light Count	B5: Heavy/Light Variability [%]	q-Value	PEP	A2	XCorr A2	Probability A2	B2	XCorr B2	Probability B2	# Missed Cleavages
	TVEEAENIAVTSGVVR	3	2	1	O76070	R16(Label:13C(6))	1679.89	2.56298e+06	162747	1.09668	2	11.2358	1.25655	1		0	4.025e-08	High	5.88648	0	High	4.45273	0	0
	TVEEAENIAVTSGVVR	3	2	1	O76070		1673.87	2.23607e+06	0	1.45091	1					0	6.226e-07	High	5.45856	0				0
	EKEEVAEEAQSGGD	17	2	1	O76070		1477.63	326248	1.05566e+06	1.23584	2	6.66285	1.4658	2	3.36719	0	0.001833	High	4.71056	0	High	4.95355	0	1
	EKEEVAEEAQSGGD	15	2	1	O76070	K2(Label:13C(6))	1483.65	427059	1.56641e+06				1.56314	1		0	0.009004	High	4.35288	0	High	4.70097	0	1
	EQANAVSEAVVSSVNTVATK	2	2	1	O76070		2004.03	439100	0	0.87063	1					0	0.000398	High	4.1345	0				0
	ENVVQSVTSVAEK	1	1	1	O76070	K13(Label:13C(6))	1395.75	412149	0							0	0.0006533	High	3.25979	0				0
	EDLRPSAPQQEGEASK	1	2	1	O76070		1741.84	378857	0	1.09429	1					0	0.000176	High	3.10696	0				0
	TKEQANAVSEAVVSSVNTVATK	2	1	1	O76070	K2(Label:13C(6)); K22(Label:13C(6))	2245.21	1.32504e+06	0	1.07374	2	42.5373				0.001	0.006176	High	5.28619	0				1
	EGVMYVGAK	1	2	1	O76070	M4(Oxidation)	969.474	0	432673				1.22703	1		0.001	0.05236				High	2.45529	0	0
	ENVVQSVTSVAEK	1	1	1	O76070		1389.72	374198	0	1.10142	1					0.002	0.008456	High	3.26102	0				0
	QGVTEAAEK	9	6	1	O76070	K9(Label:13C(6))	938.49	301314	0	0.683109	3	79.3339				0.002	0.009993	High	2.78569	0				0
	TKEQANAVSEAVVSSVNTVATK	2	1	1	O76070		2233.17	937288	0							0.004	0.03293	High	5.11023	0				1
F5H265	Polyubiquitin-C (Fragment) OS=Homo sapiens GN=UBC PE=1 SV=1 - [F5H265_HUMAN]	77.85	38	8	8	230	1.61116e+08	2.33913e+08	0.706894	44	18.3327	1.49856	24	38.9177	458.173	63.09	5	146	280.777	77.85	8	84	149	16.8311	6.58057
	Sequence	# PSMs	# Proteins	# Protein Groups	Protein Group Accessions	Modifications	MH+ [Da]	A5: Area	B5: Area	A5: Heavy/Light	A5: Heavy/Light Count	A5: Heavy/Light Variability [%]	B5: Heavy/Light	B5: Heavy/Light Count	B5: Heavy/Light Variability [%]	q-Value	PEP	A2	XCorr A2	Probability A2	B2	XCorr B2	Probability B2	# Missed Cleavages
	TITLEVEPSDTIENVK	26	35	1	F5H265	K16(Label:13C(6))	1793.95	4.88465e+07	211773913	0.676495	4	10.0527	1.80654	3	6.34902	0	2.233e-07	High	5.46788	0	High	5.12151	0	0
	TITLEVEPSDTIENVK	28	35	1	F5H265		1787.93	7.10459e+07	116562310	0.692639	10	27.65	0.718772	5	67.4418	0	4.553e-05	High	5.28988	0	High	5.15832	0	0
	IQDKEGIPPDQQR	47	37	1	F5H265		1523.79	2.43087e+07	2.1317e+07	0.652546	4	15.5008				0	0.0003784	High	4.04069	0	High	3.81624	0	1
	IQDKEGIPPDQQR	62	37	1	F5H265	K4(Label:13C(6)); R13(Label:13C(6))	1535.82	1.5162e+07	3.64261e+07	0.63475	5	2.57503	1.31766	4	37.8969	0	0.002048	High	3.90429	0	High	4.2011	0	1
	TLSDYNIQK	28	36	1	F5H265		1081.55	3.81594e+08	2.77169e+08	0.945014	11	38.0552	1.4022	5	65.1235	0	0.001672	High	3.45131	0	High	3.09958	0	0
	ESTLHLVLR	5	34	1	F5H265		1067.62	4.41089e+06	1.2283e+08	0.837162	2	11.3948	1.00955	2	94.6848	0	0.01318	High	3.32015	0	High	3.51279	0	0
	TLSDYNIQK	12	36	1	F5H265	K9(Label:13C(6))	1087.57	2.81873e+08	1.62607e+07	0.738564	3	11.1924	1.88141	1		0	0.0009871	High	3.2368	0	High	2.75246	0	0
	ESTLHLVLR	2	34	1	F5H265	R9(Label:13C(6))	1073.64	3.98663e+06	2.12797e+08							0	0.01668	High	2.87761	0	High	3.15318	0	0
	TLSDYNIQKESTLHLVLR	2	34	1	F5H265	K9(Label:13C(6)); R18(Label:13C(6))	2142.19	0	5.12121e+06				1.86596	1		0	0.0003496				High	4.31751	0	1
	TLSDYNIQKESTLHLVLR	1	34	1	F5H265		2130.15	0	2.54876e+06							0	7.233e-05				High	4.10465	0	1
	TLTGKTITLEVEPSDTIENVK	1	35	1	F5H265	K5(Label:13C(6)); K21(Label:13C(6))	2300.26	0	2.79862e+06				1.45759	1		0	0.001395				High	3.44146	0	1
	EGIPPDQQR	9	37	1	F5H265		1039.52	3.07083e+07	0	0.514338	4	38.741				0.002	0.01392	High	1.83207	0				0
	QLEDGRTLSDYNIQK	1	36	1	F5H265	R6(Label:13C(6)); K15(Label:13C(6))	1791.93	0	498525				1.33102	1		0.003	0.08789				High	3.42685	0	1
	EGIPPDQQR	6	37	1	F5H265	R9(Label:13C(6))	1045.54	8.34963e+06	1.96254e+07	0.736684	1		1.54069	1		0.004	0.0357	High	2.08228	0	High	2.24511	0	0
F8VZJ2	Nascent polypeptide-associated complex subunit alpha OS=Homo sapiens GN=NACA PE=1 SV=1 - [F8VZJ2_HUMAN]	77.21	12	6	6	59	4.61718e+07	1.585e+07	0.773605	18	39.908	0.737326	10	54.9882	168.924	51.47	5	36	102.125	56.62	4	23	136	15.0068	4.90674
	Sequence	# PSMs	# Proteins	# Protein Groups	Protein Group Accessions	Modifications	MH+ [Da]	A5: Area	B5: Area	A5: Heavy/Light	A5: Heavy/Light Count	A5: Heavy/Light Variability [%]	B5: Heavy/Light	B5: Heavy/Light Count	B5: Heavy/Light Variability [%]	q-Value	PEP	A2	XCorr A2	Probability A2	B2	XCorr B2	Probability B2	# Missed Cleavages
	IEDLSQQAQLAAAEK	10	9	1	F8VZJ2	K15(Label:13C(6))	1620.86	4.44383e+07	1.57694e+07	1.17817	5	82.7759				0	6.42e-07	High	5.98888	0	High	5.63905	0	0
	IEDLSQQAQLAAAEK	8	9	1	F8VZJ2		1614.84	6.01572e+07	2.1296e+07	0.514625	1		0.621777	2	26.3451	0	0.000149	High	5.6865	0	High	5.81514	0	0
	SPASDTYIVFGEAK	10	9	1	F8VZJ2		1484.73	6.01244e+07	2.17432e+07	0.806876	4	23.8131	0.734182	3	164.053	0	5.2e-06	High	5.13819	0	High	4.99205	0	0
	NNSNDIVNAIMELTM	2	6	1	F8VZJ2	M11(Oxidation); M15(Oxidation)	1710.77	1.79442e+06	0							0	3.452e-05	High	5.07909	0				0
	SPASDTYIVFGEAK	13	9	1	F8VZJ2	K14(Label:13C(6))	1490.75	4.31697e+07	1.64221e+07	1.23454	2	28.4226	2.26601	2	363.344	0	6.218e-05	High	5.00888	0	High	5.19063	0	0
	DIELVMSQANVSR	4	7	1	F8VZJ2	M6(Oxidation); R13(Label:13C(6))	1483.75	1.12826e+07	3.21451e+06	1.28458	2	154.977				0	9.105e-07	High	4.95632	0	High	4.63597	0	0
	DIELVMSQANVSR	2	7	1	F8VZJ2	R13(Label:13C(6))	1467.76	5.72031e+06	0	0.810155	1					0	2.693e-06	High	4.78769	0				0
	DIELVMSQANVSR	3	7	1	F8VZJ2	M6(Oxidation)	1477.73	1.82338e+07	4.51082e+06	0.215695	1		0.732864	1		0	2.377e-05	High	4.75704	0	High	4.67705	0	0
	DIELVMSQANVSR	4	7	1	F8VZJ2		1461.74	7.06076e+06	2.33564e+06				0.520526	1		0	2.36e-06	High	4.55691	0	High	4.51112	0	0
	NILFVITKPDVYK	2	11	1	F8VZJ2		1549.9	8.74809e+06	0	0.694371	2	4.9203				0	1.092e-05	High	4.17317	0				0
	VQGEAVSNIQENTQTPTVQEESEEEEVDETGVEVK	1	7	1	F8VZJ2		3860.78	0	809124				1.09243	1		0	0.001324				High	6.06103	0	0
P62258	14-3-3 protein epsilon OS=Homo sapiens GN=YWHAE PE=1 SV=1 - [1433E_HUMAN]	74.12	12	16	19	157	2.97476e+08	3.39362e+07	0.394776	35	28.6091	0.375523	20	50.5867	368.382	70.98	16	109	151.735	54.9	13	48	255	29.1554	4.7417
	Sequence	# PSMs	# Proteins	# Protein Groups	Protein Group Accessions	Modifications	MH+ [Da]	A5: Area	B5: Area	A5: Heavy/Light	A5: Heavy/Light Count	A5: Heavy/Light Variability [%]	B5: Heavy/Light	B5: Heavy/Light Count	B5: Heavy/Light Variability [%]	q-Value	PEP	A2	XCorr A2	Probability A2	B2	XCorr B2	Probability B2	# Missed Cleavages
	AAFDDAIAELDTLSEESYK	2	6	1	P62258	K19(Label:13C(6))	2093.99	2.78656e+07	0	0.560709	1					0	2.599e-09	High	6.51372	0				0
	AAFDDAIAELDTLSEESYK	7	6	1	P62258		2087.96	4.96971e+07	484776	0.393097	3	10.6167				0	5.465e-09	High	6.31251	0	High	5.57746	0	0
	KVAGMDVELTVEER	2	8	1	P62258	M5(Oxidation)	1591.8	3.33375e+06	0	0.464034	1					0	0.001568	High	4.89125	0				1
	AASDIAMTELPPTHPIR	8	6	1	P62258	M7(Oxidation)	1835.93	36425818	0	0.345798	4	18.5946				0	0.0001065	High	4.6317	0				0
	LICCDILDVLDK	4	7	1	P62258	C3(Carbamidomethyl); C4(Carbamidomethyl)	1476.75	1.76e+07	2.49307e+06	0.523523	1		0.269262	1		0	4.145e-06	High	4.54028	0	High	4.34212	0	0
	VAGMDVELTVEER	6	8	1	P62258	M4(Oxidation)	1463.71	1.61514e+07	2.34003e+06							0	1.012e-05	High	4.52661	0	High	3.84897	0	0
	VAGMDVELTVEER	6	8	1	P62258	M4(Oxidation); R13(Label:13C(6))	1469.73	1.75295e+07	1.84315e+06	0.40668	2	23.9781	0.58333	2	14.1743	0	1.129e-05	High	4.51901	0	High	4.26632	0	0
	LICCDILDVLDK	2	7	1	P62258	C3(Carbamidomethyl); C4(Carbamidomethyl); K12(Label:13C(6))	1482.76	9.15974e+06	0	0.394776	1					0	8.071e-06	High	4.32306	0				0
	VAGMDVELTVEER	1	8	1	P62258		1447.71	1.37691e+06	0							0	0.0009587	High	4.00536	0				0
	DSTLIMQLLR	4	29	7	P61981;P62258;P63104;P27348;P31946-2;P31947-2;Q04917	R10(Label:13C(6))	1195.68	7.23336e+07	2.56012e+06							0	0.0001808	High	3.88247	0	High	2.7869	0	0
	AASDIAMTELPPTHPIR	1	6	1	P62258		1819.94	6.57765e+06	0	0.475103	1					0	1.061e-05	High	3.87372	0				0
	DSTLIMQLLR	15	29	7	P61981;P62258;P63104;P27348;P31946-2;P31947-2;Q04917	M6(Oxidation)	1205.66	1.8928e+08	1.03254e+07							0	0.0001008	High	3.86032	0	High	3.66757	0	0
	YLAEFATGNDR	7	7	1	P62258		1256.59	69766023	9.19983e+06	0.327341	3	21.0127	0.757164	2	521.064	0	8.286e-05	High	3.74129	0	High	3.57682	0	0
	AASDIAMTELPPTHPIR	5	6	1	P62258	M7(Oxidation); R17(Label:13C(6))	1841.95	1.43978e+07	0	0.513382	1					0	0.0001098	High	3.72842	0				0
	DSTLIMQLLR	5	29	7	P61981;P62258;P63104;P27348;P31946-2;P31947-2;Q04917		1189.66	1.13169e+08	5.39167e+06							0	0.0002467	High	3.67485	0	High	2.95942	0	0
	DSTLIMQLLR	10	29	7	P61981;P62258;P63104;P27348;P31946-2;P31947-2;Q04917	M6(Oxidation); R10(Label:13C(6))	1211.68	9.25687e+07	4.54035e+06							0	0.001461	High	3.64622	0	High	3.64769	0	0
	YDEMVESMK	7	6	1	P62258	M4(Oxidation); M8(Oxidation)	1163.46	727059	908701	0.372711	2	11.0148	0.537798	1		0	0.009416	High	3.13431	0	High	2.82004	0	0
	IISSIEQK	7	8	1	P62258		917.533	7.17188e+07	1.42104e+07	0.353887	4	41.6444	0.278695	3	16.7247	0	0.01019	High	2.81927	0	High	2.95736	0	0
	EALQDVEDENQ	4	4	1	P62258		1289.55	0	3.39586e+06							0	0.0182				High	3.77943	0	0
	YDEMVESMK	3	6	1	P62258	M8(Oxidation)	1147.47	0	274750				0.378458	3	3.46921	0	0.008293				High	3.10223	0	0
	HLIPAANTGESK	3	5	1	P62258		1237.65	4.82231e+07	8134600	0.624888	1		0.275949	1		0.001	0.002042	High	3.65328	0	High	2.42081	0	0
	EAAENSLVAYK	4	6	1	P62258	K11(Label:13C(6))	1200.63	1.30253e+07	3.9743e+06	0.388179	2	3.85192	0.512657	1		0.001	0.048	High	3.45835	0	High	3.63996	0	0
	EAAENSLVAYK	9	6	1	P62258		1194.6	1.00199e+08	1.49006e+07	0.332018	2	102.079	0.281882	3	2.79739	0.001	0.006063	High	3.41851	0	High	3.34408	0	0
	NLLSVAYK	7	36	7	P61981;P62258;P63104;P27348;Q04917;P31946-2;P31947-2	K8(Label:13C(6))	913.546	3.69503e+08	3.12035e+07							0.001	0.004412	High	2.77227	0	High	2.63181	0	0
	LAEQAER	1	33	7	P61981;P62258;P63104;P27348;Q04917;P31946-2;P31947-2		816.424	1.28279e+06	0							0.001	0.00346	High	2.73235	0				0
	NLLSVAYK	10	36	7	P61981;P62258;P63104;P27348;Q04917;P31946-2;P31947-2		907.527	6.02949e+08	7.26977e+07							0.001	0.005445	High	2.69701	0	High	2.6615	0	0
	IISSIEQK	4	8	1	P62258	K8(Label:13C(6))	923.552	3.95072e+07	3.96038e+06							0.001	0.004201	High	2.64615	0	High	2.5369	0	0
	YDEMVESMK	4	6	1	P62258	M4(Oxidation); M8(Oxidation); K9(Label:13C(6))	1169.48	448736	336675	0.400341	2	4.7467	0.524524	1		0.001	0.05846	High	2.48052	0	High	2.60438	0	0
	DNLTLWTSDMQGDGEEQNKEALQDVEDENQ	2	3	1	P62258	M10(Oxidation)	3467.47	1.11562e+06	0	0.363374	1					0.002	0.01432	High	4.9602	0				1
	HLIPAANTGESK	3	5	1	P62258	K12(Label:13C(6))	1243.67	2.99782e+07	0	0.112622	1					0.002	0.01126	High	3.18566	0				0
	EDLVYQAK	1	7	1	P62258	K8(Label:13C(6))	971.516	0	75952.7				0.372612	1		0.003	0.08288				High	2.53519	0	0
	YLAEFATGNDRK	1	7	1	P62258		1384.68	4.21847e+06	0	0.574149	1					0.004	0.02745	High	3.58111	0				1
	MDDREDLVYQAK	1	5	1	P62258	N-Term(Acetyl)	1524.7	1.23371e+07	0	0.489173	1					0.007	0.0695	High	3.39923	0				1
	QMVETELK	1	6	1	P62258	K8(Label:13C(6))	983.521	0	130879				0.536455	1		0.009	0.1731				High	2.19997	0	0
Q9UK76	Hematological and neurological expressed 1 protein OS=Homo sapiens GN=HN1 PE=1 SV=3 - [HN1_HUMAN]	74.03	5	7	7	19	318352	9.71711e+06	0.552768	1		0.504498	7	9.55338	6.60329	6.49	1	2	83.5572	74.03	7	17	154	16.0049	5.60498
	Sequence	# PSMs	# Proteins	# Protein Groups	Protein Group Accessions	Modifications	MH+ [Da]	A5: Area	B5: Area	A5: Heavy/Light	A5: Heavy/Light Count	A5: Heavy/Light Variability [%]	B5: Heavy/Light	B5: Heavy/Light Count	B5: Heavy/Light Variability [%]	q-Value	PEP	A2	XCorr A2	Probability A2	B2	XCorr B2	Probability B2	# Missed Cleavages
	VLRPPGGGSNFSLGFDEPTEQPVR	1	3	1	Q9UK76		2556.28	0	7.39075e+06				0.358383	1		0	7.948e-06				High	7.33457	0	0
	VLRPPGGGSNFSLGFDEPTEQPVR	1	3	1	Q9UK76	R3(Label:13C(6)); R24(Label:13C(6))	2568.33	0	2.64872e+06							0	6.881e-06				High	7.05839	0	0
	GEGDIHENVDTDLPGSLGQSEEKPVPAAPVPSPVAPAPVPSR	2	2	1	Q9UK76		4213.1	0	6.30803e+06				0.473084	1		0	0.001043				High	6.33603	0	0
	MASNIFGTPEENQASWAK	1	5	1	Q9UK76	M1(Oxidation)	1996.91	0	2.54907e+06				0.569006	1		0	5.583e-05				High	5.28658	0	0
	MASNIFGTPEENQASWAK	2	5	1	Q9UK76	M1(Oxidation); K18(Label:13C(6))	2002.93	0	1.329e+06							0	8.781e-05				High	5.01333	0	0
	NSSEASSGDFLDLK	2	5	1	Q9UK76		1469.68	0	6.46084e+06				0.504585	1		0	0.0004516				High	4.69715	0	0
	NSSEASSGDFLDLK	1	5	1	Q9UK76	K14(Label:13C(6))	1475.69	0	3.10407e+06							0	0.0004548				High	4.64083	0	0
	SSGGREDLESSGLQR	2	5	1	Q9UK76		1577.76	0	5.56542e+06				0.50915	1		0	0.003346				High	4.56984	0	1
	SSGGREDLESSGLQR	1	5	1	Q9UK76	R5(Label:13C(6)); R15(Label:13C(6))	1589.79	0	2.83364e+06							0	0.01425				High	3.98071	0	1
	VLRPPGGGSNFSLGFDEPTEQPVRK	1	3	1	Q9UK76	R3(Label:13C(6)); R24(Label:13C(6)); K25(Label:13C(6))	2702.45	0	948058				0.421673	1		0	0.01618				High	3.32232	0	1
	EDLESSGLQR	3	5	1	Q9UK76		1133.55	318352	1.52997e+07	0.552768	1					0.001	0.004104	High	3.31675	0	High	3.13366	0	0
	EDLESSGLQR	1	5	1	Q9UK76	R10(Label:13C(6))	1139.56	0	7.71869e+06				0.504498	1		0.001	0.04081				High	3.52242	0	0
	GEGDIHENVDTDLPGSLGQSEEKPVPAAPVPSPVAPAPVPSR	1	2	1	Q9UK76	K23(Label:13C(6)); R42(Label:13C(6))	4225.15	0	2.98423e+06							0.002	0.06295				High	5.21559	0	0
P05387	60S acidic ribosomal protein P2 OS=Homo sapiens GN=RPLP2 PE=1 SV=1 - [RLA2_HUMAN]	72.17	3	4	6	56	2.12692e+07	7.47199e+06	0.736478	11	37.9066	1.06481	6	14.7209	165.42	65.22	5	35	93.9335	72.17	5	21	115	11.6578	4.53857
	Sequence	# PSMs	# Proteins	# Protein Groups	Protein Group Accessions	Modifications	MH+ [Da]	A5: Area	B5: Area	A5: Heavy/Light	A5: Heavy/Light Count	A5: Heavy/Light Variability [%]	B5: Heavy/Light	B5: Heavy/Light Count	B5: Heavy/Light Variability [%]	q-Value	PEP	A2	XCorr A2	Probability A2	B2	XCorr B2	Probability B2	# Missed Cleavages
	LASVPAGGAVAVSAAPGSAAPAAGSAPAAAEEK	11	2	1	P05387		2774.44	3.2344e+07	1.38248e+07	0.665519	4	21.9708				0	1.294e-05	High	7.15048	0	High	6.01951	0	0
	LASVPAGGAVAVSAAPGSAAPAAGSAPAAAEEK	10	2	1	P05387	K33(Label:13C(6))	2780.46	2.43827e+07	1.30592e+07				0.98516	3	6.2364	0	2.422e-05	High	5.93898	0	High	6.27299	0	0
	KEESEESDDDMGFGLFD	5	6	3	P05386;P05387;Q6FG99	K1(Label:13C(6)); M11(Oxidation)	1971.77	1.31797e+07	3.96342e+06							0	3.183e-05	High	5.49443	0	High	3.85286	0	1
	KEESEESDDDMGFGLFD	5	6	3	P05386;P05387;Q6FG99	M11(Oxidation)	1965.76	2.00739e+07	3.33332e+06							0	2.298e-07	High	5.2127	0	High	3.7847	0	1
	NIEDVIAQGIGK	8	2	1	P05387	K12(Label:13C(6))	1262.71	8.89976e+06	4.6277e+06	0.736478	3	9.49515	1.10371	1		0	0.0003495	High	4.62378	0	High	4.65241	0	0
	NIEDVIAQGIGK	7	2	1	P05387		1256.69	1.13897e+07	4.19285e+06	1.05283	2	30.2398				0	0.001004	High	4.58194	0	High	4.63416	0	0
	ILDSVGIEADDDR	3	1	1	P05387		1417.69	2680.97	448878							0	3.711e-05	High	4.32475	0	High	3.57846	0	0
	ILDSVGIEADDDR	5	1	1	P05387	R13(Label:13C(6))	1423.71	1.56151e+06	380055	0.377292	2	3.84334	1.6955	1		0	0.00132	High	4.00454	0	High	4.55732	0	0
	EESEESDDDMGFGLFD	1	6	3	P05386;P05387;Q6FG99	M10(Oxidation)	1837.66	76406	0							0	0.0001815	High	2.82253	0				0
	VISELNGK	1	1	1	P05387	K8(Label:13C(6))	865.511	0	813786				1.02728	1		0.002	0.07323				High	2.54988	0	0
P18669	Phosphoglycerate mutase 1 OS=Homo sapiens GN=PGAM1 PE=1 SV=2 - [PGAM1_HUMAN]	71.26	13	18	18	78	2.407e+08	2.26334e+07	0.568095	30	19.3554	0.720813	11	9.97307	220.699	66.93	17	58	78.7289	46.85	8	20	254	28.7858	7.18115
	Sequence	# PSMs	# Proteins	# Protein Groups	Protein Group Accessions	Modifications	MH+ [Da]	A5: Area	B5: Area	A5: Heavy/Light	A5: Heavy/Light Count	A5: Heavy/Light Variability [%]	B5: Heavy/Light	B5: Heavy/Light Count	B5: Heavy/Light Variability [%]	q-Value	PEP	A2	XCorr A2	Probability A2	B2	XCorr B2	Probability B2	# Missed Cleavages
	RSYDVPPPPMEPDHPFYSNISK	2	7	1	P18669	M10(Oxidation)	2589.21	2.2823e+07	0	0.532488	2	8.05709				0	6.265e-06	High	6.81617	0				1
	RSYDVPPPPMEPDHPFYSNISK	1	7	1	P18669	R1(Label:13C(6)); M10(Oxidation); K22(Label:13C(6))	2601.25	4.53283e+06	0							0	1.855e-06	High	6.05049	0				1
	FSGWYDADLSPAGHEEAK	4	4	1	P18669	K18(Label:13C(6))	1985.9	1.01503e+07	1.25641e+07	0.611879	1					0	1.097e-08	High	6.00601	0	High	5.14127	0	0
	FSGWYDADLSPAGHEEAK	8	4	1	P18669		1979.88	1.59996e+08	1.60678e+07	0.408749	2	76.2462	0.750756	2	6.03981	0	4.228e-09	High	5.96872	0	High	5.76879	0	0
	YADLTEDQLPSCESLK	2	7	1	P18669	C12(Carbamidomethyl); K16(Label:13C(6))	1874.88	5.83463e+07	7.39399e+06	0.61425	1		0.817381	1		0	1.033e-07	High	5.57507	0	High	5.42347	0	0
	YADLTEDQLPSCESLK	3	7	1	P18669	C12(Carbamidomethyl)	1868.86	9.35121e+07	1.23137e+06	0.208041	1		0.348908	1		0	8.274e-07	High	5.23619	0	High	4.60693	0	0
	DAGYEFDICFTSVQK	2	5	1	P18669	C9(Carbamidomethyl)	1779.79	7.97479e+06	0	0.642012	1					0	7.958e-05	High	5.1927	0				0
	DAGYEFDICFTSVQK	2	5	1	P18669	C9(Carbamidomethyl); K15(Label:13C(6))	1785.81	5.11991e+06	0							0	4.371e-05	High	4.78727	0				0
	FSGWYDADLSPAGHEEAKR	2	4	1	P18669		2135.98	4.39717e+07	0	0.61168	1					0	6.214e-05	High	4.78604	0				1
	SYDVPPPPMEPDHPFYSNISK	3	7	1	P18669	M9(Oxidation)	2433.11	301442140	2.44681e+07	0.533676	2	10.4378	0.674033	1		0	0.0005979	High	4.63879	0	High	2.66459	0	0
	YADLTEDQLPSCESLKDTIAR	1	7	1	P18669	C12(Carbamidomethyl)	2425.16	3.20036e+07	0							0	0.0006143	High	4.60115	0				1
	FSGWYDADLSPAGHEEAKR	3	4	1	P18669	K18(Label:13C(6)); R19(Label:13C(6))	2148.02	2.68966e+07	0							0	0.0002193	High	4.4991	0				1
	HLEGLSEEAIMELNLPTGIPIVYELDK	1	9	1	P18669	M11(Oxidation)	3039.58	670893	0							0	0.001797	High	4.43118	0				0
	NLKPIKPMQFLGDEETVR	1	9	1	P18669		2115.13	1.85971e+07	0	0.670437	1					0	4.439e-07	High	4.40535	0				0
	ALPFWNEEIVPQIK	9	12	1	P18669		1683.92	2.05508e+08	3.14548e+06	0.541387	4	14.6794				0	5.21e-05	High	4.37551	0	High	3.64279	0	0
	ALPFWNEEIVPQIK	5	12	1	P18669	K14(Label:13C(6))	1689.93	1.29207e+08	2.59001e+06	0.628354	1		0.795624	1		0	0.0007998	High	4.17363	0	High	3.73606	0	0
	NLKPIKPMQFLGDEETVR	3	9	1	P18669	M8(Oxidation)	2131.12	5.67853e+07	3.93578e+06	0.464179	2	5.63188	0.765231	1		0	0.0004989	High	3.42866	0	High	3.53161	0	0
	HYGGLTGLNK	5	8	1	P18669		1059.56	2.15149e+08	2.73643e+07	0.670513	1		0.693481	1		0	0.01684	High	3.27066	0	High	3.18199	0	0
	VLIAAHGNSLR	2	11	1	P18669		1150.67	5.12253e+07	5.22194e+06	0.647796	1					0	0.0001773	High	3.24146	0	High	3.16081	0	0
	NLKPIKPMQFLGDEETVR	3	9	1	P18669	K3(Label:13C(6)); K6(Label:13C(6)); M8(Oxidation); R18(Label:13C(6))	2149.18	2.74627e+07	0	0.424392	2	23.9822				0	0.001444	High	3.20997	0				0
	NLKPIKPMQFLGDEETVR	1	9	1	P18669	K3(Label:13C(6)); K6(Label:13C(6)); R18(Label:13C(6))	2133.19	8.82232e+06	0	0.658193	1					0	0.001948	High	3.179	0				0
	VLIAAHGNSLR	2	11	1	P18669	R11(Label:13C(6))	1156.69	3.30899e+07	3.8846e+06				0.7439	1		0	0.00505	High	3.13204	0	High	3.22518	0	0
	HGESAWNLENR	1	5	1	P18669	R11(Label:13C(6))	1318.63	0	4.26925e+06				0.599153	1		0	0.009247				High	3.76795	0	0
	AMEAVAAQGK	1	12	1	P18669	M2(Oxidation)	991.489	71224.1	0	0.454052	1					0.001	0.002333	High	3.17131	0				0
	SYDVPPPPMEPDHPFYSNISK	2	7	1	P18669		2417.11	0	3.56499e+06				0.688377	1		0.001	0.02859	High	2.79705	0	High	2.88068	0	0
	NLKPIKPMQFLGDEETVRK	2	9	1	P18669	M8(Oxidation)	2259.22	2.15575e+07	0	0.367365	2	14.4088				0.002	0.01163	High	3.20082	0				1
	RYADLTEDQLPSCESLK	1	7	1	P18669	C13(Carbamidomethyl)	2024.96	6.34429e+06	0							0.002	0.01532	High	2.92658	0				1
	HGESAWNLENR	1	5	1	P18669		1312.61	0	7.03188e+06							0.002	0.06215				High	3.02068	0	0
	RVLIAAHGNSLR	1	11	1	P18669	R1(Label:13C(6)); R12(Label:13C(6))	1318.81	1.91025e+06	0	0.631271	1					0.003	0.02224	High	3.04196	0				1
	RSYDVPPPPMEPDHPFYSNISK	1	7	1	P18669		2573.21	2.55828e+06	0	0.611677	1					0.003	0.02451	High	2.82733	0				1
	KAMEAVAAQGK	1	12	1	P18669	M3(Oxidation)	1119.59	39087	0							0.003	0.02223	High	2.72433	0				1
	AMEAVAAQGK	1	12	1	P18669	M2(Oxidation); K10(Label:13C(6))	997.513	32339.5	0							0.005	0.03758	High	2.83085	0				0
	RYADLTEDQLPSCESLK	1	7	1	P18669	R1(Label:13C(6)); C13(Carbamidomethyl); K17(Label:13C(6))	2037.01	3.90816e+06	0	0.602907	1					0.006	0.0569	High	3.14375	0				1
Q15847	Adipogenesis regulatory factor OS=Homo sapiens GN=ADIRF PE=1 SV=1 - [ADIRF_HUMAN]	69.74	1	3	3	12	1.14455e+07	1.12698e+07	0.96302	3	15.1533	0.674067	3	25.3269	22.7813	28.95	2	6	30.8308	59.21	2	6	76	7.84997	5.31299
	Sequence	# PSMs	# Proteins	# Protein Groups	Protein Group Accessions	Modifications	MH+ [Da]	A5: Area	B5: Area	A5: Heavy/Light	A5: Heavy/Light Count	A5: Heavy/Light Variability [%]	B5: Heavy/Light	B5: Heavy/Light Count	B5: Heavy/Light Variability [%]	q-Value	PEP	A2	XCorr A2	Probability A2	B2	XCorr B2	Probability B2	# Missed Cleavages
	TANQASDTFSGIGK	6	1	1	Q15847	K14(Label:13C(6))	1402.69	1.98085e+07	7149097	1.03878	2	26.7559				0	0.000172	High	4.11179	0	High	4.41764	0	0
	TANQASDTFSGIGK	2	1	1	Q15847		1396.67	2.27694e+07	1.57287e+07				0.536737	1		0	0.0007357	High	3.92394	0	High	4.44126	0	0
	QQVEGTAQEAVSAAGAAAQQVVDQATEAGQK	3	1	1	Q15847		3041.5	0	6.81087e+06				0.733201	2	12.5157	0	0.007637				High	6.82243	0	0
	TTQETIDKTANQASDTFSGIGK	1	1	1	Q15847		2313.13	121492	0	0.96302	1					0.003	0.01711	High	3.67945	0				1
P31947-2	Isoform 2 of 14-3-3 protein sigma OS=Homo sapiens GN=SFN - [1433S_HUMAN]	68.06	2	11	15	121	3.02248e+08	3.37521e+07	0.808598	21	19.171	0.819515	8	25.8307	280.715	68.06	14	84	113.088	53.24	10	37	216	24.321	4.81787
	Sequence	# PSMs	# Proteins	# Protein Groups	Protein Group Accessions	Modifications	MH+ [Da]	A5: Area	B5: Area	A5: Heavy/Light	A5: Heavy/Light Count	A5: Heavy/Light Variability [%]	B5: Heavy/Light	B5: Heavy/Light Count	B5: Heavy/Light Variability [%]	q-Value	PEP	A2	XCorr A2	Probability A2	B2	XCorr B2	Probability B2	# Missed Cleavages
	TTFDEAMADLHTLSEDSYK	4	2	1	P31947-2	K19(Label:13C(6))	2179.97	1.17667e+07	0	1.00007	2	3.60655				0	3.448e-07	High	6.91843	0				0
	DNLTLWTADNAGEEGGEAPQEPQS	6	2	1	P31947-2		2529.09	1.39629e+07	1.40083e+06							0	0.0001176	High	6.61061	0	High	5.09255	0	0
	TTFDEAMADLHTLSEDSYK	6	2	1	P31947-2	M7(Oxidation)	2189.95	2.41535e+07	1.24506e+06	0.825774	2	0.390286	0.989003	1		0	2.189e-06	High	5.88261	0	High	3.00462	0	0
	GAVEKGEELSCEER	1	2	1	P31947-2	C11(Carbamidomethyl)	1592.72	5.30328e+06	0	0.801946	1					0	9.317e-05	High	4.69269	0				1
	GAVEKGEELSCEER	1	2	1	P31947-2	K5(Label:13C(6)); C11(Carbamidomethyl); R14(Label:13C(6))	1604.76	3.93425e+06	0							0	0.0001086	High	4.58451	0				1
	DSTLIMQLLR	4	29	7	P61981;P62258;P63104;P27348;P31946-2;P31947-2;Q04917	R10(Label:13C(6))	1195.68	7.23336e+07	2.56012e+06							0	0.0001808	High	3.88247	0	High	2.7869	0	0
	DSTLIMQLLR	15	29	7	P61981;P62258;P63104;P27348;P31946-2;P31947-2;Q04917	M6(Oxidation)	1205.66	1.8928e+08	1.03254e+07							0	0.0001008	High	3.86032	0	High	3.66757	0	0
	TTFDEAMADLHTLSEDSYK	2	2	1	P31947-2	M7(Oxidation); K19(Label:13C(6))	2195.97	1.33086e+07	0	0.787763	1					0	3.521e-05	High	3.82809	0				0
	DSTLIMQLLR	5	29	7	P61981;P62258;P63104;P27348;P31946-2;P31947-2;Q04917		1189.66	1.13169e+08	5.39167e+06							0	0.0002467	High	3.67485	0	High	2.95942	0	0
	DSTLIMQLLR	10	29	7	P61981;P62258;P63104;P27348;P31946-2;P31947-2;Q04917	M6(Oxidation); R10(Label:13C(6))	1211.68	9.25687e+07	4.54035e+06							0	0.001461	High	3.64622	0	High	3.64769	0	0
	SAYQEAMDISK	3	2	1	P31947-2		1242.57	2.15209e+07	2.99156e+06	1.56365	2	79.9104	0.881826	1		0	0.02396	High	3.57855	0	High	3.50045	0	0
	TTFDEAMADLHTLSEDSYK	1	2	1	P31947-2		2173.96	1.22177e+07	0							0	6.925e-05	High	3.50256	0				0
	YLAEVATGDDK	4	2	1	P31947-2	K11(Label:13C(6))	1187.59	9.44366e+07	1.66653e+07	0.875004	3	8.80364				0	0.0001672	High	3.49783	0	High	3.32036	0	0
	YLAEVATGDDK	6	2	1	P31947-2		1181.57	1.14517e+08	1.82332e+07	0.410032	1		0.548246	2	88.0775	0	0.00269	High	3.39668	0	High	3.43489	0	0
	SAYQEAMDISK	2	2	1	P31947-2	K11(Label:13C(6))	1248.59	2.09485e+07	2.57477e+06							0	0.001102	High	3.36472	0	High	3.24209	0	0
	VLSSIEQK	5	21	5	P31947-2;P61981;P27348;Q04917;P31946-2	K8(Label:13C(6))	909.536	4.16757e+07	9.02118e+06							0	0.001492	High	3.00368	0	High	2.8693	0	0
	VLSSIEQK	9	21	5	P31947-2;P61981;P27348;Q04917;P31946-2		903.516	5.09441e+07	9.74175e+06							0	0.001111	High	2.95013	0	High	2.94874	0	0
	YLAEVATGDDKK	2	2	1	P31947-2	K11(Label:13C(6)); K12(Label:13C(6))	1321.7	4.28259e+06	0	0.805714	1					0	0.0005848	High	2.40683	0				1
	SNEEGSEEKGPEVR	2	2	1	P31947-2		1546.7	369473	435377	0.591543	1		0.303717	1		0	0.003022	High	2.40199	0	High	3.50255	0	1
	GEELSCEER	1	2	1	P31947-2	C6(Carbamidomethyl)	1108.46	0	55701.7				0.701947	1		0	0.01331				High	2.54948	0	0
	YLAEVATGDDKK	2	2	1	P31947-2		1309.67	4.20033e+06	492248	0.656211	1		0.761606	1		0.001	0.03284	High	3.23434	0	High	3.80179	0	1
	NLLSVAYK	7	36	7	P61981;P62258;P63104;P27348;Q04917;P31946-2;P31947-2	K8(Label:13C(6))	913.546	3.69503e+08	3.12035e+07							0.001	0.004412	High	2.77227	0	High	2.63181	0	0
	LAEQAER	1	33	7	P61981;P62258;P63104;P27348;Q04917;P31946-2;P31947-2		816.424	1.28279e+06	0							0.001	0.00346	High	2.73235	0				0
	NLLSVAYK	10	36	7	P61981;P62258;P63104;P27348;Q04917;P31946-2;P31947-2		907.527	6.02949e+08	7.26977e+07							0.001	0.005445	High	2.69701	0	High	2.6615	0	0
	YLAEVATGDDKKR	2	2	1	P31947-2	K11(Label:13C(6)); K12(Label:13C(6)); R13(Label:13C(6))	1483.83	5.2274e+06	0	0.808598	1					0.001	0.005744	High	1.88667	0				2
	SAYQEAMDISK	3	2	1	P31947-2	M7(Oxidation); K11(Label:13C(6))	1264.58	2.40844e+07	4.93329e+06				1.30465	1		0.002	0.07466	High	3.03453	0	High	3.2931	0	0
	YEDMAAFMK	1	2	1	P31947-2	M4(Oxidation); M8(Oxidation)	1137.46	1.05689e+07	0	0.693961	1					0.002	0.008506	High	2.70431	0				0
	KEMPPTNPIR	1	2	1	P31947-2	M3(Oxidation)	1198.63	2.77524e+06	0	0.711347	1					0.002	0.01155	High	2.44675	0				1
	YEDMAAFMK	1	2	1	P31947-2		1105.47	1.29751e+06	0	1.01351	1					0.002	0.01167	High	2.438	0				0
	SAYQEAMDISK	3	2	1	P31947-2	M7(Oxidation)	1258.56	3.69938e+07	3.88911e+06	0.747735	2	2.82381				0.003	0.01902	High	3.19156	0	High	3.0317	0	0
	YEDMAAFMK	1	2	1	P31947-2	M4(Oxidation); M8(Oxidation); K9(Label:13C(6))	1143.48	7.21821e+06	0							0.004	0.02605	High	2.51331	0				0
P05386	60S acidic ribosomal protein P1 OS=Homo sapiens GN=RPLP1 PE=1 SV=1 - [RLA1_HUMAN]	66.67	4	1	4	20	9.91323e+06	2.89e+06	0.647316	2	3.02892				63.9089	66.67	4	16	15.6274	28.95	2	4	114	11.5067	4.32275
	Sequence	# PSMs	# Proteins	# Protein Groups	Protein Group Accessions	Modifications	MH+ [Da]	A5: Area	B5: Area	A5: Heavy/Light	A5: Heavy/Light Count	A5: Heavy/Light Variability [%]	B5: Heavy/Light	B5: Heavy/Light Count	B5: Heavy/Light Variability [%]	q-Value	PEP	A2	XCorr A2	Probability A2	B2	XCorr B2	Probability B2	# Missed Cleavages
	KEESEESDDDMGFGLFD	5	6	3	P05386;P05387;Q6FG99	K1(Label:13C(6)); M11(Oxidation)	1971.77	1.31797e+07	3.96342e+06							0	3.183e-05	High	5.49443	0	High	3.85286	0	1
	KEESEESDDDMGFGLFD	5	6	3	P05386;P05387;Q6FG99	M11(Oxidation)	1965.76	2.00739e+07	3.33332e+06							0	2.298e-07	High	5.2127	0	High	3.7847	0	1
	AAGVNVEPFWPGLFAK	5	4	2	P05386;Q6FG99		1702.89	2.36318e+06	1.81657e+06							0	0.005096	High	3.92862	0	High	4.72986	0	0
	AAGVNVEPFWPGLFAK	2	4	2	P05386;Q6FG99	K16(Label:13C(6))	1708.92	1.51675e+06	0							0	0.00128	High	3.36839	0				0
	EESEESDDDMGFGLFD	1	6	3	P05386;P05387;Q6FG99	M10(Oxidation)	1837.66	76406	0							0	0.0001815	High	2.82253	0				0
	ALANVNIGSLICNVGAGGPAPAAGAAPAGGPAPSTAAAPAEEK	2	3	1	P05386	C12(Carbamidomethyl)	3808.92	7.30258e+06	0	0.647316	2	3.02892				0.004	0.0276	High	4.3804	0				0
Q6FG99	RPLP1 protein OS=Homo sapiens GN=RPLP1 PE=2 SV=1 - [Q6FG99_HUMAN]	66.67	2	1	4	19	8.151e+06	2.89e+06	0.619188	1					59.7402	66.67	4	15	15.6274	28.95	2	4	114	11.5608	4.37354
	Sequence	# PSMs	# Proteins	# Protein Groups	Protein Group Accessions	Modifications	MH+ [Da]	A5: Area	B5: Area	A5: Heavy/Light	A5: Heavy/Light Count	A5: Heavy/Light Variability [%]	B5: Heavy/Light	B5: Heavy/Light Count	B5: Heavy/Light Variability [%]	q-Value	PEP	A2	XCorr A2	Probability A2	B2	XCorr B2	Probability B2	# Missed Cleavages
	KEESEESDDDMGFGLFD	5	6	3	P05386;P05387;Q6FG99	K1(Label:13C(6)); M11(Oxidation)	1971.77	1.31797e+07	3.96342e+06							0	3.183e-05	High	5.49443	0	High	3.85286	0	1
	KEESEESDDDMGFGLFD	5	6	3	P05386;P05387;Q6FG99	M11(Oxidation)	1965.76	2.00739e+07	3.33332e+06							0	2.298e-07	High	5.2127	0	High	3.7847	0	1
	AAGVNVEPFWPGLFAK	5	4	2	P05386;Q6FG99		1702.89	2.36318e+06	1.81657e+06							0	0.005096	High	3.92862	0	High	4.72986	0	0
	AAGVNVEPFWPGLFAK	2	4	2	P05386;Q6FG99	K16(Label:13C(6))	1708.92	1.51675e+06	0							0	0.00128	High	3.36839	0				0
	EESEESDDDMGFGLFD	1	6	3	P05386;P05387;Q6FG99	M10(Oxidation)	1837.66	76406	0							0	0.0001815	High	2.82253	0				0
	ALANVNIGSLICDVGAGGPAPAAGAAPAGGPAPSTAAAPAEEK	1	1	1	Q6FG99	C12(Carbamidomethyl)	3809.92	2.01589e+06	0	0.619188	1					0.004	0.03556	High	4.16519	0				0
B4DIZ2	cDNA FLJ57995, moderately similar to Ubiquitin-conjugating enzyme E2-25 kDa (EC 6.3.2.19) OS=Homo sapiens PE=2 SV=1 - [B4DIZ2_HUMAN]	66.19	6	7	7	20	1.71046e+07	1.18292e+07	0.471038	5	37.9118	0.723373	4	8.18656	37.9761	58.27	6	10	38.0959	53.24	6	10	139	15.8001	5.63037
	Sequence	# PSMs	# Proteins	# Protein Groups	Protein Group Accessions	Modifications	MH+ [Da]	A5: Area	B5: Area	A5: Heavy/Light	A5: Heavy/Light Count	A5: Heavy/Light Variability [%]	B5: Heavy/Light	B5: Heavy/Light Count	B5: Heavy/Light Variability [%]	q-Value	PEP	A2	XCorr A2	Probability A2	B2	XCorr B2	Probability B2	# Missed Cleavages
	SWDVETATELLLSN	2	5	1	B4DIZ2		1577.78	336269	25915.6							0	0.0001246	High	4.7908	0	High	4.18763	0	0
	VDLVDENFTELR	3	4	1	B4DIZ2		1449.73	2.14354e+07	1.18126e+07	0.48256	1		0.696087	1		0	0.0002935	High	4.46295	0	High	4.82325	0	0
	GEIAGPPDTPYEGGR	2	4	1	B4DIZ2	R15(Label:13C(6))	1521.73	11716529	1.09512e+07	0.306313	1					0	0.0004568	High	4.33728	0	High	4.17513	0	0
	VDLVDENFTELR	3	4	1	B4DIZ2	R12(Label:13C(6))	1455.74	1.01525e+07	8.15357e+06							0	0.0001706	High	4.22761	0	High	4.42505	0	0
	KIENLCAMGFDR	1	5	1	B4DIZ2	K1(Label:13C(6)); C6(Carbamidomethyl); M8(Oxidation); R12(Label:13C(6))	1481.73	799075	0	0.345551	1					0	0.001683	High	3.54228	0				1
	NAVIVALSSK	2	4	1	B4DIZ2	K10(Label:13C(6))	1007.62	8.55497e+06	5.61944e+06	0.471038	1					0	0.000238	High	3.16582	0	High	2.94518	0	0
	NAVIVALSSK	2	4	1	B4DIZ2		1001.6	1.81619e+07	7.47536e+06				0.751729	1		0	0.006139	High	2.66237	0	High	2.96921	0	0
	IPETYPFNPPK	1	4	1	B4DIZ2	K11(Label:13C(6))	1308.7	0	8.98808e+06				0.673255	1		0	0.01566				High	3.46177	0	0
	IPETYPFNPPK	1	4	1	B4DIZ2		1302.67	0	1.27239e+07							0	0.01763				High	3.26711	0	0
	KIENLCAMGFDR	2	5	1	B4DIZ2	C6(Carbamidomethyl); M8(Oxidation)	1469.69	2.49719e+06	772318				0.841548	1		0.001	0.002895	High	3.41423	0	High	3.34148	0	1
	LWAHVYAGAPVSSPEYTK	1	5	1	B4DIZ2		1975.99	9.218e+06	0	0.603119	1					0.002	0.008632	High	3.3183	0				0
P02814	Submaxillary gland androgen-regulated protein 3B OS=Homo sapiens GN=SMR3B PE=1 SV=2 - [SMR3B_HUMAN]	65.82	2	2	2	15	9.11273e+06	6377.87							40.1662	65.82	2	13	8.83309	26.58	1	2	79	8.18226	9.56885
	Sequence	# PSMs	# Proteins	# Protein Groups	Protein Group Accessions	Modifications	MH+ [Da]	A5: Area	B5: Area	A5: Heavy/Light	A5: Heavy/Light Count	A5: Heavy/Light Variability [%]	B5: Heavy/Light	B5: Heavy/Light Count	B5: Heavy/Light Variability [%]	q-Value	PEP	A2	XCorr A2	Probability A2	B2	XCorr B2	Probability B2	# Missed Cleavages
	IPPPPPAPYGPGIFPPPPPQP	14	1	1	P02814		2130.15	1.7352e+07	6377.87							0	0.02334	High	3.77598	0	High	4.58898	0	0
	GPYPPGPLAPPQPFGPGFVPPPPPPPYGPGR	1	2	1	P02814		3101.61	873447	0							0.006	0.05367	High	3.30567	0				0
P63104	14-3-3 protein zeta/delta OS=Homo sapiens GN=YWHAZ PE=1 SV=1 - [1433Z_HUMAN]	65.71	13	12	15	193	6.53679e+08	5.87292e+07	0.561947	42	18.5933	0.334443	16	23.4121	566.879	65.71	15	136	214.48	62.86	14	57	245	27.7277	4.79248
	Sequence	# PSMs	# Proteins	# Protein Groups	Protein Group Accessions	Modifications	MH+ [Da]	A5: Area	B5: Area	A5: Heavy/Light	A5: Heavy/Light Count	A5: Heavy/Light Variability [%]	B5: Heavy/Light	B5: Heavy/Light Count	B5: Heavy/Light Variability [%]	q-Value	PEP	A2	XCorr A2	Probability A2	B2	XCorr B2	Probability B2	# Missed Cleavages
	KGIVDQSQQAYQEAFEISK	4	5	1	P63104		2169.09	4.00324e+07	1.93094e+06	0.5969	2	8.18452	0.283122	1		0	3.314e-08	High	7.70246	0	High	4.89817	0	1
	TAFDEAIAELDTLSEESYK	14	7	1	P63104		2131.99	1.41089e+08	61012	0.5584	4	16.9638				0	5.06e-10	High	6.90531	0	High	4.07263	0	0
	GIVDQSQQAYQEAFEISK	7	6	1	P63104	K18(Label:13C(6))	2047.01	2.62852e+08	9.79435e+06	0.805272	2	50.8717	0.354504	1		0	6.974e-09	High	6.87864	0	High	6.63952	0	0
	GIVDQSQQAYQEAFEISK	14	6	1	P63104		2041	450650415	2.77761e+07	0.549147	7	68.3342	0.373065	1		0	1.275e-08	High	6.66294	0	High	6.41321	0	0
	DNLTLWTSDTQGDEAEAGEGGEN	8	6	1	P63104		2409	25555989	1022690							0	5.28e-07	High	6.41682	0	High	6.08098	0	0
	TAFDEAIAELDTLSEESYK	10	7	1	P63104	K19(Label:13C(6))	2138.02	7.96497e+07	0	0.538044	3	21.863				0	8.663e-09	High	6.39034	0	High	4.94496	0	0
	KGIVDQSQQAYQEAFEISK	1	5	1	P63104	K1(Label:13C(6)); K19(Label:13C(6))	2181.13	2.26817e+07	0							0	2.143e-06	High	6.23216	0				1
	SVTEQGAELSNEER	18	8	1	P63104		1548.71	6.99061e+08	6.27608e+07	0.453765	6	37.0228	0.25606	4	56.0191	0	4.692e-07	High	5.54068	0	High	5.51086	0	0
	SVTEQGAELSNEER	13	8	1	P63104	R14(Label:13C(6))	1554.73	3.92376e+08	2.19538e+07							0	0.0002091	High	4.93822	0	High	5.2097	0	0
	YLAEVAAGDDKK	10	6	1	P63104	K11(Label:13C(6)); K12(Label:13C(6))	1291.7	2.35617e+08	1.32268e+07	0.507085	4	7.34307	0.162575	1		0	0.001457	High	3.9858	0	High	3.97271	0	1
	DSTLIMQLLR	4	29	7	P61981;P62258;P63104;P27348;P31946-2;P31947-2;Q04917	R10(Label:13C(6))	1195.68	7.23336e+07	2.56012e+06							0	0.0001808	High	3.88247	0	High	2.7869	0	0
	DSTLIMQLLR	15	29	7	P61981;P62258;P63104;P27348;P31946-2;P31947-2;Q04917	M6(Oxidation)	1205.66	1.8928e+08	1.03254e+07							0	0.0001008	High	3.86032	0	High	3.66757	0	0
	YLAEVAAGDDKK	7	6	1	P63104		1279.66	4.22738e+08	4.07291e+07	0.435271	2	57.7257	0.226327	2	58.1246	0	0.001386	High	3.71441	0	High	3.25672	0	1
	DSTLIMQLLR	5	29	7	P61981;P62258;P63104;P27348;P31946-2;P31947-2;Q04917		1189.66	1.13169e+08	5.39167e+06							0	0.0002467	High	3.67485	0	High	2.95942	0	0
	DICNDVLSLLEK	2	4	1	P63104	C3(Carbamidomethyl); K12(Label:13C(6))	1424.75	1.79764e+07	98213.9							0	0.0008617	High	3.65898	0	High	3.15037	0	0
	DSTLIMQLLR	10	29	7	P61981;P62258;P63104;P27348;P31946-2;P31947-2;Q04917	M6(Oxidation); R10(Label:13C(6))	1211.68	9.25687e+07	4.54035e+06							0	0.001461	High	3.64622	0	High	3.64769	0	0
	YLAEVAAGDDK	3	6	1	P63104	K11(Label:13C(6))	1157.58	4.3121e+07	2.6163e+06	0.534959	1					0	0.0004158	High	3.35043	0	High	2.92021	0	0
	YLAEVAAGDDK	4	6	1	P63104		1151.56	8.09685e+07	8.29186e+06	0.533833	2	37.281	0.316994	1		0	0.008059	High	3.27305	0	High	3.38423	0	0
	YDDMAACMK	3	8	1	P63104	C7(Carbamidomethyl); M8(Oxidation); K9(Label:13C(6))	1126.43	2.18027e+06	20051.7	0.677778	1					0	0.001739	High	2.98916	0	High	2.20915	0	0
	FLIPNASQAESK	5	5	1	P63104	K12(Label:13C(6))	1310.7	3.72728e+08	1.08147e+06	0.6421	2	5.87269	1.51306	1		0	0.00138	High	2.88597	0	High	2.78793	0	0
	YDDMAACMK	1	8	1	P63104	C7(Carbamidomethyl)	1104.42	8.35129e+06	0	0.633732	1					0	0.00192	High	2.8857	0				0
	YDDMAACMK	2	8	1	P63104	C7(Carbamidomethyl); M8(Oxidation)	1120.41	2.59908e+06	53409.2	0.621766	1		0.375436	1		0	0.001112	High	2.74847	0	High	2.243	0	0
	DICNDVLSLLEK	2	4	1	P63104	C3(Carbamidomethyl)	1418.73	2.84346e+07	385614	0.638986	1		0.343459	1		0.001	0.002108	High	3.81285	0	High	3.59723	0	0
	YLAEVAAGDDKK	4	6	1	P63104	K11(Label:13C(6))	1285.67	1.30533e+07	772788							0.001	0.004474	High	3.72743	0	High	3.32847	0	1
	NLLSVAYK	7	36	7	P61981;P62258;P63104;P27348;Q04917;P31946-2;P31947-2	K8(Label:13C(6))	913.546	3.69503e+08	3.12035e+07							0.001	0.004412	High	2.77227	0	High	2.63181	0	0
	LAEQAER	1	33	7	P61981;P62258;P63104;P27348;Q04917;P31946-2;P31947-2		816.424	1.28279e+06	0							0.001	0.00346	High	2.73235	0				0
	NLLSVAYK	10	36	7	P61981;P62258;P63104;P27348;Q04917;P31946-2;P31947-2		907.527	6.02949e+08	7.26977e+07							0.001	0.005445	High	2.69701	0	High	2.6615	0	0
	FLIPNASQAESK	3	5	1	P63104		1304.69	6.59028e+08	430659	0.565573	1		0.494389	1		0.002	0.01522	High	2.72796	0	High	2.5295	0	0
	EKIETELR	1	6	1	P63104	K2(Label:13C(6)); R8(Label:13C(6))	1029.6	4.08083e+07	0	0.528281	1					0.004	0.02887	High	2.81767	0				1
	EKIETELR	2	6	1	P63104		1017.56	7.7452e+07	6.30132e+06				0.289292	1		0.005	0.04742	High	2.75581	0	High	2.66684	0	1
	MDKNELVQK	2	7	1	P63104	N-Term(Acetyl); K3(Label:13C(6)); K9(Label:13C(6))	1158.62	4.52748e+07	82350.3							0.006	0.06103	High	3.14005	0	High	2.93162	0	1
	MDKNELVQK	1	7	1	P63104	N-Term(Acetyl)	1146.58	8.30155e+07	0	0.557742	1					0.008	0.08354	High	3.1649	0				1
F8VP99	ADP-ribosylation factor-like protein 1 (Fragment) OS=Homo sapiens GN=ARL1 PE=1 SV=1 - [F8VP99_HUMAN]	64.71	6	1	1	2	1.42787e+06	0	1.14289	1					6.48935	64.71	1	2					17	1.78406	8.99756
	Sequence	# PSMs	# Proteins	# Protein Groups	Protein Group Accessions	Modifications	MH+ [Da]	A5: Area	B5: Area	A5: Heavy/Light	A5: Heavy/Light Count	A5: Heavy/Light Variability [%]	B5: Heavy/Light	B5: Heavy/Light Count	B5: Heavy/Light Variability [%]	q-Value	PEP	A2	XCorr A2	Probability A2	B2	XCorr B2	Probability B2	# Missed Cleavages
	ILILGLDGAGK	1	6	1	F8VP99	K11(Label:13C(6))	1075.69	1.42787e+06	0	1.14289	1					0	0.001375	High	3.25865	0				0
	ILILGLDGAGK	1	6	1	F8VP99		1069.67	1.24935e+06	0							0.001	0.003852	High	3.2307	0				0
P15531	Nucleoside diphosphate kinase A OS=Homo sapiens GN=NME1 PE=1 SV=1 - [NDKA_HUMAN]	63.82	5	7	9	171	4.66653e+08	3.03146e+07	0.654952	30	40.1504	0.426087	9	7.29226	459.785	63.82	9	141	90.8047	46.05	6	30	152	17.1377	6.18896
	Sequence	# PSMs	# Proteins	# Protein Groups	Protein Group Accessions	Modifications	MH+ [Da]	A5: Area	B5: Area	A5: Heavy/Light	A5: Heavy/Light Count	A5: Heavy/Light Variability [%]	B5: Heavy/Light	B5: Heavy/Light Count	B5: Heavy/Light Variability [%]	q-Value	PEP	A2	XCorr A2	Probability A2	B2	XCorr B2	Probability B2	# Missed Cleavages
	YMHSGPVVAMVWEGLNVVK	3	6	1	P15531	M2(Oxidation); M10(Oxidation)	2148.07	881970	0	0.69837	3	39.423				0	7.017e-06	High	5.45354	0				0
	VMLGETNPADSKPGTIR	9	8	2	P15531;O60361		1785.92	1.94475e+08	5.33147e+06							0	1.565e-05	High	4.76258	0	High	3.02226	0	0
	VMLGETNPADSKPGTIR	1	8	2	P15531;O60361	M2(Oxidation); K12(Label:13C(6))	1807.93	4.88642e+06	0							0	5.644e-05	High	4.75972	0				0
	VMLGETNPADSKPGTIR	30	8	2	P15531;O60361	M2(Oxidation)	1801.91	6.75944e+08	4.19563e+07							0	3.977e-06	High	4.70823	0	High	4.70447	0	0
	VMLGETNPADSKPGTIR	10	8	2	P15531;O60361	K12(Label:13C(6)); R17(Label:13C(6))	1797.96	1.62699e+08	0							0	4.743e-05	High	4.57097	0				0
	VMLGETNPADSKPGTIR	28	8	2	P15531;O60361	M2(Oxidation); K12(Label:13C(6)); R17(Label:13C(6))	1813.96	581195225	1.46678e+07							0	1.812e-05	High	4.39263	0	High	4.32826	0	0
	NIIHGSDSVESAEK	7	2	1	P15531	K14(Label:13C(6))	1491.74	2.14569e+08	2.19993e+06	0.671751	2	3.55926				0	1.096e-05	High	4.16321	0	High	3.43696	0	0
	NIIHGSDSVESAEK	17	2	1	P15531		1485.72	236987691	2.23184e+07	0.600462	6	66.2626	0.482148	2	11.0774	0	0.0004667	High	4.01106	0	High	4.17768	0	0
	GDFCIQVGR	8	8	2	P15531;O60361	C4(Carbamidomethyl)	1051.5	1.17679e+08	4.02623e+06							0	0.0006759	High	3.84088	0	High	3.68509	0	0
	GDFCIQVGR	5	8	2	P15531;O60361	C4(Carbamidomethyl); R9(Label:13C(6))	1057.52	1.05102e+08	1.78364e+06							0	0.0009295	High	3.745	0	High	3.18931	0	0
	TFIAIKPDGVQR	11	10	1	P15531		1344.77	4.45946e+08	2.6669e+07	0.607063	3	0.930906	0.286075	2	49.8558	0	0.001883	High	3.51249	0	High	3.38714	0	0
	FMQASEDLLK	2	7	1	P15531	K10(Label:13C(6))	1187.61	5.41569e+07	0	0.881861	1					0	0.0004209	High	3.46885	0				0
	FMQASEDLLK	3	7	1	P15531		1181.59	6.15147e+07	2.11804e+06	0.654083	1		0.468135	1		0	0.01269	High	3.12547	0	High	3.19215	0	0
	FMQASEDLLK	3	7	1	P15531	M2(Oxidation); K10(Label:13C(6))	1203.6	1.40903e+08	6.20016e+06	0.553647	1		0.426087	1		0	0.001466	High	2.96006	0	High	2.7786	0	0
	VMLGETNPADSKPGTIR	2	8	2	P15531;O60361	R17(Label:13C(6))	1791.94	661293	0							0.001	0.003904	High	4.25895	0				0
	TFIAIKPDGVQR	10	10	1	P15531	K6(Label:13C(6)); R12(Label:13C(6))	1356.81	1.77639e+08	2.78439e+06	0.606871	2	57.1525	0.431972	1		0.001	0.00284	High	3.67157	0	High	3.47673	0	0
	FMQASEDLLK	10	7	1	P15531	M2(Oxidation)	1197.59	154211541	1.49587e+07	0.682536	6	42.3623	0.419638	1		0.001	0.002515	High	3.16733	0	High	2.78554	0	0
	EHYVDLK	2	7	1	P15531		903.458	6.44351e+07	0	0.754051	2	23.968				0.002	0.01053	High	2.77989	0				0
	GLVGEIIK	4	10	1	P15531		828.521	2.78068e+08	1.14065e+07	0.634862	1		0.417653	1		0.002	0.00972	High	2.40256	0	High	2.12843	0	0
	TFIAIKPDGVQR	1	10	1	P15531	R12(Label:13C(6))	1350.79	2.56226e+07	0							0.003	0.02452	High	3.42896	0				0
	EHYVDLK	2	7	1	P15531	K7(Label:13C(6))	909.478	5.68915e+07	0							0.003	0.02306	High	2.42995	0				0
	GLVGEIIK	2	10	1	P15531	K8(Label:13C(6))	834.541	2.54487e+08	0	0.915088	1					0.003	0.02463	High	2.12133	0				0
	GLVGEIIKR	1	10	1	P15531		984.621	3.2506e+06	0	0.884101	1					0.006	0.05539	High	2.56478	0				1
Q9H0U4	Ras-related protein Rab-1B OS=Homo sapiens GN=RAB1B PE=1 SV=1 - [RAB1B_HUMAN]	63.68	60	4	9	31	3.60294e+06	2.43131e+07				0.859817	5	8.93783	28.1767	13.43	2	8	95.4729	63.68	9	23	201	22.1572	5.73193
	Sequence	# PSMs	# Proteins	# Protein Groups	Protein Group Accessions	Modifications	MH+ [Da]	A5: Area	B5: Area	A5: Heavy/Light	A5: Heavy/Light Count	A5: Heavy/Light Variability [%]	B5: Heavy/Light	B5: Heavy/Light Count	B5: Heavy/Light Variability [%]	q-Value	PEP	A2	XCorr A2	Probability A2	B2	XCorr B2	Probability B2	# Missed Cleavages
	EFADSLGIPFLETSAK	2	9	2	P62820;Q9H0U4		1724.88	872601	7.2467e+06							0	3.308e-06	High	5.03699	0	High	4.36538	0	0
	LQIWDTAGQER	6	86	9	P62820;P61026;Q9NRW1;P61106;F5H157;P20340-2;P61006;Q9H0U4;A0A0A1HAV9	R11(Label:13C(6))	1322.68	4.13185e+06	5.39854e+06							0	3.419e-05	High	3.71581	0	High	3.44443	0	0
	LQIWDTAGQER	4	86	9	P62820;P61026;Q9NRW1;P61106;F5H157;P20340-2;P61006;Q9H0U4;A0A0A1HAV9		1316.66	6.33328e+06	2.71402e+07							0	0.001137	High	3.38344	0	High	3.59096	0	0
	FADDTYTESYISTIGVDFK	4	7	2	P62820;Q9H0U4		2172.01	0	1.12556e+06							0	4.614e-06				High	6.51428	0	0
	NATNVEQAFMTMAAEIK	1	4	1	Q9H0U4	M10(Oxidation)	1884.89	0	377242				0.926778	1		0	4.086e-05				High	5.83243	0	0
	FADDTYTESYISTIGVDFK	3	7	2	P62820;Q9H0U4	K19(Label:13C(6))	2178.02	0	1.04751e+06							0	1.552e-05				High	5.81677	0	0
	EFADSLGIPFLETSAK	1	9	2	P62820;Q9H0U4	K16(Label:13C(6))	1730.9	0	6.58899e+06							0	0.0002218				High	4.65319	0	0
	MGPGAASGGERPNLK	1	3	1	Q9H0U4	M1(Oxidation)	1457.72	0	229584				0.658723	1		0	0.00553				High	3.89961	0	0
	MGPGAASGGERPNLK	3	3	1	Q9H0U4	M1(Oxidation); R11(Label:13C(6)); K15(Label:13C(6))	1469.76	0	5.77971e+06				0.859817	1		0	0.009727				High	3.45458	0	0
	LLLIGDSGVGK	2	35	5	F5H157;P62820;P61026;P61006;Q9H0U4	K11(Label:13C(6))	1077.66	0	3.0069e+07							0	0.004547				High	2.94783	0	0
	GAHGIIVVYDVTDQESYANVK	1	5	1	Q9H0U4	K21(Label:13C(6))	2284.16	0	731418				0.809611	1		0.001	0.03225				High	4.21226	0	0
	MNPEYDYLFK	1	5	1	Q9H0U4	N-Term(Acetyl)	1361.61	0	415623				0.896843	1		0.001	0.04432				High	2.92207	0	0
	LLLIGDSGVGK	1	35	5	F5H157;P62820;P61026;P61006;Q9H0U4		1071.65	0	3.4426e+07							0.002	0.06108				High	2.88734	0	0
	TITSSYYR	1	7	2	P62820;Q9H0U4	R8(Label:13C(6))	996.509	0	1.13731e+07							0.005	0.1154				High	2.47714	0	0
E9PN17	ATP synthase subunit g, mitochondrial OS=Homo sapiens GN=ATP5L PE=1 SV=1 - [E9PN17_HUMAN]	63.16	2	4	4	56	739473	8.13487e+06	1.44988	6	11.4127	1.71855	18	20.5888	20.6878	31.58	2	7	167.481	63.16	4	49	76	8.44668	10.2866
	Sequence	# PSMs	# Proteins	# Protein Groups	Protein Group Accessions	Modifications	MH+ [Da]	A5: Area	B5: Area	A5: Heavy/Light	A5: Heavy/Light Count	A5: Heavy/Light Variability [%]	B5: Heavy/Light	B5: Heavy/Light Count	B5: Heavy/Light Variability [%]	q-Value	PEP	A2	XCorr A2	Probability A2	B2	XCorr B2	Probability B2	# Missed Cleavages
	IVNSAQTGSFK	25	2	1	E9PN17		1151.6	615536	7.19293e+06	1.58764	3	23.0493	1.74566	4	15.5749	0	0.008915	High	3.56876	0	High	4.20774	0	0
	VELVPPTPAEIPR	4	2	1	E9PN17		1417.81	567702	2.57124e+06	1.29167	1		1.42968	3	10.0471	0	0.0002061	High	3.39988	0	High	3.00427	0	0
	IVNSAQTGSFK	15	2	1	E9PN17	K11(Label:13C(6))	1157.63	844063	1.2336e+07				1.85065	6	29.5977	0	0.001541	High	2.90627	0	High	4.05223	0	0
	VELVPPTPAEIPR	6	2	1	E9PN17	R13(Label:13C(6))	1423.83	634883	8.67698e+06	1.44988	2	2.3667	1.45429	3	7.59916	0	0.006488	High	2.57406	0	High	3.42993	0	0
	TPALVNAAVTYSKPR	3	2	1	E9PN17		1587.89	0	1.47769e+06				1.72207	1		0	0.0006037				High	4.45201	0	0
	LATFWYYAK	2	2	1	E9PN17	K9(Label:13C(6))	1168.61	0	3.39159e+06				1.77265	1		0.001	0.03258				High	2.93639	0	0
	LATFWYYAK	1	2	1	E9PN17		1162.6	0	1.91328e+06							0.001	0.0333				High	2.80919	0	0
P63244	Guanine nucleotide-binding protein subunit beta-2-like 1 OS=Homo sapiens GN=GNB2L1 PE=1 SV=3 - [GBLP_HUMAN]	63.09	24	14	14	61	6.54747e+07	2.2796e+06	0.558859	21	6.52142	0.449752	7	12.7065	185.958	63.09	14	46	52.3796	24.92	6	15	317	35.0546	7.69385
	Sequence	# PSMs	# Proteins	# Protein Groups	Protein Group Accessions	Modifications	MH+ [Da]	A5: Area	B5: Area	A5: Heavy/Light	A5: Heavy/Light Count	A5: Heavy/Light Variability [%]	B5: Heavy/Light	B5: Heavy/Light Count	B5: Heavy/Light Variability [%]	q-Value	PEP	A2	XCorr A2	Probability A2	B2	XCorr B2	Probability B2	# Missed Cleavages
	AEPPQCTSLAWSADGQTLFAGYTDNLVR	2	6	1	P63244	C6(Carbamidomethyl)	3068.45	2.92858e+06	0	0.558859	1					0	1.69e-05	High	6.67557	0				0
	TNHIGHTGYLNTVTVSPDGSLCASGGK	3	12	1	P63244	C22(Carbamidomethyl)	2743.31	2.16684e+07	0	0.690194	2	10.6749				0	1.106e-07	High	6.57584	0				0
	AEPPQCTSLAWSADGQTLFAGYTDNLVR	1	6	1	P63244	C6(Carbamidomethyl); R28(Label:13C(6))	3074.47	1.5244e+06	0							0	2.142e-07	High	6.31664	0				0
	IIVDELKQEVISTSSK	5	9	1	P63244	K7(Label:13C(6)); K16(Label:13C(6))	1801.04	2.45675e+07	769986	0.57972	2	0.7858				0	4.217e-07	High	5.68451	0	High	3.38542	0	1
	FSPNSSNPIIVSCGWDK	1	14	1	P63244	C13(Carbamidomethyl); K17(Label:13C(6))	1913.92	7.83823e+06	0	0.57512	1					0	9.234e-07	High	5.098	0				0
	IIVDELKQEVISTSSK	5	9	1	P63244		1789	4.33027e+07	2.46284e+06				0.34454	2	41.1022	0	3.428e-06	High	5.07213	0	High	5.07406	0	1
	HLYTLDGGDIINALCFSPNR	1	11	1	P63244	C15(Carbamidomethyl)	2276.11	3.87948e+06	0	0.649748	1					0	0.001679	High	4.86544	0				0
	YTVQDESHSEWVSCVR	3	12	1	P63244	C14(Carbamidomethyl)	1981.88	3.23038e+07	2.49705e+06	0.572203	2	3.01669	0.427728	1		0	4.713e-06	High	4.70583	0	High	3.89119	0	0
	FSPNSSNPIIVSCGWDK	3	14	1	P63244	C13(Carbamidomethyl)	1907.89	1.36288e+07	1.06592e+06	0.378041	1		0.412953	1		0	0.0002143	High	4.54875	0	High	4.86811	0	0
	DVLSVAFSSDNR	3	13	1	P63244		1309.64	4.74545e+07	0	0.55705	1					0	2.319e-05	High	4.15723	0				0
	HLYTLDGGDIINALCFSPNR	1	11	1	P63244	C15(Carbamidomethyl); R20(Label:13C(6))	2282.13	2.6332e+06	0							0	0.0003863	High	4.12152	0				0
	DVLSVAFSSDNR	1	13	1	P63244	R12(Label:13C(6))	1315.66	2.64345e+07	0							0	5.221e-06	High	4.08643	0				0
	YWLCAATGPSIK	2	10	1	P63244	C4(Carbamidomethyl); K12(Label:13C(6))	1372.7	8.81309e+06	0	0.468474	1					0	0.0003049	High	4.04486	0				0
	DETNYGIPQR	5	16	1	P63244	R10(Label:13C(6))	1198.58	5.11674e+07	1.14565e+06	0.462701	2	22.2475	0.478302	1		0	0.000413	High	3.66873	0	High	3.49104	0	0
	LWDLTTGTTTR	6	13	1	P63244		1264.65	5.36222e+07	316487	0.594512	2	9.82549				0	0.0001437	High	3.58179	0	High	3.08919	0	0
	LWDLTTGTTTR	2	13	1	P63244	R11(Label:13C(6))	1270.67	2.99989e+07	0							0	0.0001556	High	3.44169	0				0
	DETNYGIPQR	5	16	1	P63244		1192.56	9.53473e+07	1.14344e+06	0.408789	1		1.00193	1		0	0.02011	High	3.40506	0	High	3.49686	0	0
	VWQVTIGTR	3	8	1	P63244	R9(Label:13C(6))	1065.62	1.42067e+07	990610	0.523128	1					0	0.0005487	High	3.34744	0	High	2.86547	0	0
	VWQVTIGTR	3	8	1	P63244		1059.6	2.73007e+07	1.87892e+06				0.4908	1		0	0.0004291	High	3.26906	0	High	3.22918	0	0
	DGQAMLWDLNEGK	2	11	1	P63244	M5(Oxidation); K13(Label:13C(6))	1498.69	6.82434e+06	0	0.493901	1					0.001	0.00301	High	4.45414	0				0
	LWNTLGVCK	1	15	1	P63244	C8(Carbamidomethyl); K9(Label:13C(6))	1096.59	1.05847e+07	0	0.55063	1					0.001	0.002287	High	3.38988	0				0
	LWNTLGVCK	1	15	1	P63244	C8(Carbamidomethyl)	1090.57	1.94364e+07	0							0.002	0.007991	High	2.95684	0				0
	DGQAMLWDLNEGK	1	11	1	P63244	M5(Oxidation)	1492.67	1.4147e+07	0							0.003	0.0217	High	2.56972	0				0
	IIVDELK	1	9	1	P63244		829.503	2.70666e+07	0	0.563884	1					0.003	0.02065	High	2.29524	0				0
P55327-2	Isoform 2 of Tumor protein D52 OS=Homo sapiens GN=TPD52 - [TPD52_HUMAN]	62.5	11	7	7	20	1.63083e+07	6.92618e+06	0.52967	8	19.068	0.777045	4	10.6448	59.9585	61.96	6	14	25.4892	20.11	4	6	184	19.8512	4.95752
	Sequence	# PSMs	# Proteins	# Protein Groups	Protein Group Accessions	Modifications	MH+ [Da]	A5: Area	B5: Area	A5: Heavy/Light	A5: Heavy/Light Count	A5: Heavy/Light Variability [%]	B5: Heavy/Light	B5: Heavy/Light Count	B5: Heavy/Light Variability [%]	q-Value	PEP	A2	XCorr A2	Probability A2	B2	XCorr B2	Probability B2	# Missed Cleavages
	VGGTKPAGGDFGEVLNSAANASATTTEPLPEK	1	8	1	P55327-2	K5(Label:13C(6)); K32(Label:13C(6))	3098.57	6.832e+06	0	0.391108	1					0	1.035e-07	High	7.23089	0				0
	VGGTKPAGGDFGEVLNSAANASATTTEPLPEK	1	8	1	P55327-2		3086.54	1.7739e+07	0							0	2.156e-05	High	6.29454	0				0
	VEEEIQTLSQVLAAK	1	12	1	P55327-2	K15(Label:13C(6))	1663.93	4.31023e+06	0	0.547535	1					0	3.408e-05	High	4.86579	0				0
	VEEEIQTLSQVLAAK	1	12	1	P55327-2		1657.91	7.87206e+06	0							0	9.092e-06	High	4.80806	0				0
	ASAAFSSVGSVITK	2	9	1	P55327-2	K14(Label:13C(6))	1330.73	1.1432e+07	9.75314e+06	0.538868	1		0.816336	1		0	0.0001504	High	4.75283	0	High	4.94159	0	0
	GWQDVTATSAYK	3	9	1	P55327-2	K12(Label:13C(6))	1332.66	3.15288e+06	4.22797e+06	1.51801	1					0	0.006357	High	4.21544	0	High	4.24376	0	0
	ASAAFSSVGSVITK	2	9	1	P55327-2		1324.71	2.12149e+07	1.20161e+07							0	0.0004415	High	4.20917	0	High	4.65771	0	0
	GWQDVTATSAYK	3	9	1	P55327-2		1326.63	6.45498e+06	4.1697e+06	0.488441	1		0.972168	1		0	0.00133	High	3.84178	0	High	4.42947	0	0
	LGINSLQELK	2	12	1	P55327-2		1114.65	9.97081e+06	4.53445e+06	0.52063	1		0.739645	1		0	0.008492	High	3.54046	0	High	3.70209	0	0
	LGINSLQELK	1	12	1	P55327-2	K10(Label:13C(6))	1120.67	5.1911e+06	0							0.001	0.00631	High	2.765	0				0
	KLGINSLQELK	1	12	1	P55327-2	K1(Label:13C(6)); K11(Label:13C(6))	1254.78	0	493146				0.707427	1		0.002	0.07943				High	3.51459	0	1
	TDPVPEEGEDVAATISATETLSEEEQEELRR	1	12	1	P55327-2	R30(Label:13C(6)); R31(Label:13C(6))	3442.64	2.08434e+06	0	0.63027	1					0.004	0.03488	High	2.93469	0				1
	TDPVPEEGEDVAATISATETLSEEEQEELRR	1	12	1	P55327-2		3430.61	7.49918e+06	0	0.404467	1					0.007	0.07061	High	3.61543	0				1
E5RIW3	Tubulin-specific chaperone A OS=Homo sapiens GN=TBCA PE=1 SV=1 - [E5RIW3_HUMAN]	61.9	6	5	5	28	4.92675e+07	2.89132e+06	0.61147	5	28.456	0.730997	4	3.76684	47.579	61.9	5	16	33.4492	32.14	3	12	84	10.074	4.62744
	Sequence	# PSMs	# Proteins	# Protein Groups	Protein Group Accessions	Modifications	MH+ [Da]	A5: Area	B5: Area	A5: Heavy/Light	A5: Heavy/Light Count	A5: Heavy/Light Variability [%]	B5: Heavy/Light	B5: Heavy/Light Count	B5: Heavy/Light Variability [%]	q-Value	PEP	A2	XCorr A2	Probability A2	B2	XCorr B2	Probability B2	# Missed Cleavages
	ILENEKDLEEAEEYK	2	4	1	E5RIW3		1851.89	4.78043e+06	0	0.61147	1					0	0.0002013	High	3.69644	0				1
	AEDGENYDIK	2	6	1	E5RIW3	K10(Label:13C(6))	1159.52	701811	2.42899e+06	0.684489	1		0.729575	1		0	0.003421	High	3.49396	0	High	3.83305	0	0
	AEDGENYDIK	6	6	1	E5RIW3		1153.51	4.67596e+06	3.32933e+06	0.408851	1					0	0.004341	High	3.44904	0	High	3.50983	0	0
	LEAAYLDLQR	1	5	1	E5RIW3	R10(Label:13C(6))	1197.66	3.03828e+06	0							0	0.0001019	High	3.37036	0				0
	LEAAYLDLQR	1	5	1	E5RIW3		1191.64	1.23453e+08	0							0	0.0003371	High	3.08336	0				0
	MMIPDCQR	2	5	1	E5RIW3	M1(Oxidation); M2(Oxidation); C6(Carbamidomethyl)	1082.45	0	2.84375e+06				0.749801	2	3.47778	0	0.02141				High	2.64122	0	0
	QAEILQESR	8	4	1	E5RIW3	R9(Label:13C(6))	1079.58	9.93193e+06	2.50089e+06				0.491522	1		0.001	0.0415	High	2.78537	0	High	2.92412	0	0
	MMIPDCQR	4	5	1	E5RIW3	M1(Oxidation); M2(Oxidation); C6(Carbamidomethyl); R8(Label:13C(6))	1088.47	1.1983e+06	2.03373e+06	1.1497	1					0.003	0.09378	High	2.59004	0	High	2.44849	0	0
	QAEILQESR	1	4	1	E5RIW3		1073.56	1.95688e+07	0	0.506567	1					0.004	0.03326	High	3.08763	0				0
	ILENEKDLEEAEEYK	1	4	1	E5RIW3	K6(Label:13C(6)); K15(Label:13C(6))	1863.92	2.91023e+06	0							0.006	0.05466	High	3.0572	0				1
P29373	Cellular retinoic acid-binding protein 2 OS=Homo sapiens GN=CRABP2 PE=1 SV=2 - [RABP2_HUMAN]	61.59	4	7	7	35	1.22354e+07	2.73077e+06	0.550766	9	13.3409	1.78736	5	7.43029	88.677	56.52	6	27	19.945	18.12	3	8	138	15.683	5.40186
	Sequence	# PSMs	# Proteins	# Protein Groups	Protein Group Accessions	Modifications	MH+ [Da]	A5: Area	B5: Area	A5: Heavy/Light	A5: Heavy/Light Count	A5: Heavy/Light Variability [%]	B5: Heavy/Light	B5: Heavy/Light Count	B5: Heavy/Light Variability [%]	q-Value	PEP	A2	XCorr A2	Probability A2	B2	XCorr B2	Probability B2	# Missed Cleavages
	ELTNDGELILTMTADDVVCTR	4	1	1	P29373	M12(Oxidation); C19(Carbamidomethyl)	2382.12	4.92767e+06	0	0.79647	1					0	1.697e-08	High	7.50093	0				0
	ELTNDGELILTMTADDVVCTR	3	1	1	P29373	M12(Oxidation); C19(Carbamidomethyl); R21(Label:13C(6))	2388.14	2.71399e+06	0	0.52664	2	6.6484				0	8.925e-07	High	6.42565	0				0
	VGEEFEEQTVDGRPCK	2	1	1	P29373	R13(Label:13C(6)); C15(Carbamidomethyl); K16(Label:13C(6))	1891.89	2.16916e+06	0	0.528451	1					0	0.001563	High	3.83127	0				0
	SENFEELLK	6	2	1	P29373		1108.55	2.13017e+07	0	0.538923	2	13.1849				0	0.001898	High	3.25954	0	High	2.56272	0	0
	VLGVNVMLR	3	2	1	P29373	M7(Oxidation)	1016.6	1.40731e+06	0	0.390414	1					0	0.0006945	High	3.11086	0				0
	SENFEELLK	7	2	1	P29373	K9(Label:13C(6))	1114.58	1.23089e+07	405042				1.78736	3	16.8762	0.001	0.04964	High	2.58163	0	High	2.766	0	0
	IAVAAASKPAVEIK	1	2	1	P29373	K8(Label:13C(6)); K14(Label:13C(6))	1379.87	4.25869e+06	0	0.559023	1					0.001	0.007397	High	2.18616	0				0
	QEGDTFYIK	5	2	1	P29373	K9(Label:13C(6))	1106.55	6.47404e+06	5.89107e+06	0.614606	1		1.87909	1		0.002	0.06433	High	2.55142	0	High	2.46702	0	0
	VLGVNVMLR	1	2	1	P29373	M7(Oxidation); R9(Label:13C(6))	1022.61	549432	0							0.002	0.008078	High	2.46044	0				0
	VGEEFEEQTVDGRPCK	1	1	1	P29373	C15(Carbamidomethyl)	1879.85	437701	0							0.005	0.04738	High	3.14581	0				0
	QEGDTFYIK	1	2	1	P29373		1100.53	1.04769e+07	0							0.007	0.06975	High	2.49325	0				0
	TTEINFK	1	4	1	P29373		852.45	0	1.89619e+06				1.73143	1		0.008	0.1526				High	2.45946	0	0
P22531	Small proline-rich protein 2E OS=Homo sapiens GN=SPRR2E PE=2 SV=2 - [SPR2E_HUMAN]	61.11	7	3	3	7	243344	408078							15.0721	61.11	3	6	2.92728	25	1	1	72	7.84959	8.30908
	Sequence	# PSMs	# Proteins	# Protein Groups	Protein Group Accessions	Modifications	MH+ [Da]	A5: Area	B5: Area	A5: Heavy/Light	A5: Heavy/Light Count	A5: Heavy/Light Variability [%]	B5: Heavy/Light	B5: Heavy/Light Count	B5: Heavy/Light Variability [%]	q-Value	PEP	A2	XCorr A2	Probability A2	B2	XCorr B2	Probability B2	# Missed Cleavages
	CPEPCPPPK	3	7	1	P22531	C1(Carbamidomethyl); C5(Carbamidomethyl)	1081.48	121495	408078							0	0.01501	High	2.65832	0	High	2.92728	0	0
	CPQPCPPQQCQQK	2	5	1	P22531	C1(Carbamidomethyl); C5(Carbamidomethyl); C10(Carbamidomethyl)	1655.71	54247.1	0							0.005	0.03751	High	2.55832	0				0
	QPCQPPPVCPTPK	2	5	1	P22531	C3(Carbamidomethyl); C9(Carbamidomethyl)	1505.73	554290	0							0.006	0.05667	High	3.14969	0				0
Q96KK5	Histone H2A type 1-H OS=Homo sapiens GN=HIST1H2AH PE=1 SV=3 - [H2A1H_HUMAN]	60.94	21	1	6	78	7.66727e+07	4.32315e+07	1.07433	2	1.89545				185.934	55.47	5	57	62.9748	27.34	3	21	128	13.8978	10.8872
	Sequence	# PSMs	# Proteins	# Protein Groups	Protein Group Accessions	Modifications	MH+ [Da]	A5: Area	B5: Area	A5: Heavy/Light	A5: Heavy/Light Count	A5: Heavy/Light Variability [%]	B5: Heavy/Light	B5: Heavy/Light Count	B5: Heavy/Light Variability [%]	q-Value	PEP	A2	XCorr A2	Probability A2	B2	XCorr B2	Probability B2	# Missed Cleavages
	VGAGAPVYLAAVLEYLTAEILELAGNAAR	3	17	1	Q96KK5	R29(Label:13C(6))	2921.62	29402.6	0	1.08815	1					0	1.162e-06	High	6.98684	0				0
	VTIAQGGVLPNIQAVLLPK	11	15	2	Q16777;Q96KK5		1931.17	2.37205e+06	0							0	2.328e-06	High	5.5052	0	High	3.95588	0	0
	VTIAQGGVLPNIQAVLLPK	8	15	2	Q16777;Q96KK5	K19(Label:13C(6))	1937.19	1.95612e+07	0							0	4.811e-06	High	4.61658	0				0
	AGLQFPVGR	17	24	3	Q16777;Q96KK5;Q71UI9-2	R9(Label:13C(6))	950.554	1.68494e+08	8.46993e+07							0	0.0007558	High	3.40456	0	High	3.39427	0	0
	AGLQFPVGR	19	24	3	Q16777;Q96KK5;Q71UI9-2		944.534	137262598	5.42849e+07							0	0.01495	High	3.34355	0	High	3.5418	0	0
	HLQLAIR	1	26	3	Q16777;Q96KK5;Q71UI9-2		850.528	5.92513e+06	0							0.001	0.006404	High	2.47471	0				0
	VGAGAPVYLAAVLEYLTAEILELAGNAAR	2	17	1	Q96KK5		2915.61	13902.3	0	1.06068	1					0.001	0.003197	High	2.23434	0				0
	NDEELNK	11	21	2	Q16777;Q96KK5	K7(Label:13C(6))	867.418	37681672	0							0.002	0.01482	High	2.93664	0				0
	NDEELNK	5	21	2	Q16777;Q96KK5		861.397	41963301	0							0.004	0.0314	High	2.74841	0				0
	KGNYAER	1	13	2	Q16777;Q96KK5	K1(Label:13C(6)); R7(Label:13C(6))	849.463	0	1.76369e+06							0.008	0.1551				High	2.85257	0	1
A0A0K0K1J6	Epididymis secretory protein Li 96 (Fragment) OS=Homo sapiens GN=HEL-S-96 PE=2 SV=1 - [A0A0K0K1J6_HUMAN]	60.71	4	7	7	66	1.62106e+07	1.70252e+08	0.607975	13	40.6652	0.684313	15	5.71529	126.891	60	6	30	165.16	60.71	7	36	140	15.954	8.68994
	Sequence	# PSMs	# Proteins	# Protein Groups	Protein Group Accessions	Modifications	MH+ [Da]	A5: Area	B5: Area	A5: Heavy/Light	A5: Heavy/Light Count	A5: Heavy/Light Variability [%]	B5: Heavy/Light	B5: Heavy/Light Count	B5: Heavy/Light Variability [%]	q-Value	PEP	A2	XCorr A2	Probability A2	B2	XCorr B2	Probability B2	# Missed Cleavages
	GNDISSGTVLSDYVGSGPPK	12	4	1	A0A0K0K1J6		1949.95	1.30738e+07	1.47348e+08	0.37628	3	28.5419	0.656291	5	9.98222	0	1.049e-07	High	6.42439	0	High	6.29124	0	0
	GNDISSGTVLSDYVGSGPPK	4	4	1	A0A0K0K1J6	K20(Label:13C(6))	1955.96	8.80968e+06	1.05239e+08				0.724115	1		0	8.531e-06	High	5.98446	0	High	6.00316	0	0
	APVAGTCYQAEWDDYVPK	4	3	1	A0A0K0K1J6	C7(Carbamidomethyl); K18(Label:13C(6))	2075.95	1.67215e+06	1.71191e+07	0.572941	1		0.711186	1		0	2.754e-05	High	5.6623	0	High	6.01446	0	0
	APVAGTCYQAEWDDYVPK	2	3	1	A0A0K0K1J6	C7(Carbamidomethyl)	2069.93	3.04429e+06	2.35645e+07							0	1.277e-06	High	5.58168	0	High	5.33708	0	0
	NRPTSISWDGLDSGK	5	3	1	A0A0K0K1J6	R2(Label:13C(6)); K15(Label:13C(6))	1644.84	3.30276e+06	2.87562e+07	0.719541	2	14.2118	0.67714	1		0	0.0005214	High	5.08469	0	High	5.43314	0	0
	NRPTSISWDGLDSGK	7	3	1	A0A0K0K1J6		1632.8	5.11099e+06	4.264e+07	0.320142	1		0.585772	2	19.0036	0	0.0001959	High	4.94219	0	High	5.61791	0	0
	LYTLVLTDPDAPSR	10	3	1	A0A0K0K1J6		1560.83	1.83318e+07	213383001	0.607975	3	11.0437	0.792323	1		0	2.462e-05	High	4.73046	0	High	4.72155	0	0
	LYTLVLTDPDAPSR	6	3	1	A0A0K0K1J6	R14(Label:13C(6))	1566.85	1.1969e+07	146020863				0.684313	1		0	0.003509	High	4.52179	0	High	4.63775	0	0
	CDEPILSNR	2	3	1	A0A0K0K1J6	C1(Carbamidomethyl); R9(Label:13C(6))	1109.54	3.97806e+06	0	0.842601	1					0	0.0001149	High	3.34848	0				0
	CDEPILSNR	1	3	1	A0A0K0K1J6	C1(Carbamidomethyl)	1103.52	0	5.27925e+07				0.697442	1		0	0.01699				High	3.25359	0	0
	LYTLVLTDPDAPSRK	1	3	1	A0A0K0K1J6		1688.92	0	6.75338e+06							0	0.004906				High	2.25541	0	1
	LYEQLSGK	3	3	1	A0A0K0K1J6	K8(Label:13C(6))	943.521	1.51977e+07	1.18377e+08	0.883979	1					0.001	0.002046	High	2.79242	0	High	2.56506	0	0
	LYEQLSGK	7	3	1	A0A0K0K1J6		937.499	1.72261e+07	1.50024e+08	0.471251	1		0.789053	1		0.001	0.0364	High	2.69948	0	High	2.92682	0	0
	NRPTSISWDGLDSGK	1	3	1	A0A0K0K1J6	K15(Label:13C(6))	1638.82	0	1.43686e+06							0.002	0.07167				High	4.40825	0	0
	LYTLVLTDPDAPSRK	1	3	1	A0A0K0K1J6	R14(Label:13C(6)); K15(Label:13C(6))	1700.96	0	4.57422e+06				0.680763	1		0.003	0.09547				High	2.49186	0	1
Q8WVC2	40S ribosomal protein S21 OS=Homo sapiens GN=RPS21 PE=1 SV=1 - [Q8WVC2_HUMAN]	60.49	5	5	5	72	1.111e+06	3.82073e+06	0.669185	18	38.6188	0.891928	7	29.6757	156.163	59.26	4	48	82.1093	60.49	5	24	81	8.84446	8.49951
	Sequence	# PSMs	# Proteins	# Protein Groups	Protein Group Accessions	Modifications	MH+ [Da]	A5: Area	B5: Area	A5: Heavy/Light	A5: Heavy/Light Count	A5: Heavy/Light Variability [%]	B5: Heavy/Light	B5: Heavy/Light Count	B5: Heavy/Light Variability [%]	q-Value	PEP	A2	XCorr A2	Probability A2	B2	XCorr B2	Probability B2	# Missed Cleavages
	MGESDDSILR	12	2	1	Q8WVC2	M1(Oxidation); R10(Label:13C(6))	1144.52	1.53967e+06	4.11254e+06	0.653527	5	34.0582	0.638726	2	42.8183	0	0.001415	High	3.73545	0	High	3.74753	0	0
	MGESDDSILR	44	2	1	Q8WVC2	M1(Oxidation)	1138.51	2.15005e+06	5.12865e+06	0.56959	10	23.8011				0	0.001024	High	3.62501	0	High	3.54344	0	0
	TYAICGAIR	4	3	1	Q8WVC2	C5(Carbamidomethyl); R9(Label:13C(6))	1030.55	1.12752e+06	4.7212e+06	0.685218	1					0	0.0002853	High	3.35493	0	High	3.08274	0	0
	MGESDDSILR	2	2	1	Q8WVC2		1122.51	720675	1.46137e+06	4.34675	1		2.35342	1		0	0.002274	High	2.90055	0	High	3.46348	0	0
	DHASIQMNVAEVDK	2	3	1	Q8WVC2	M7(Oxidation); K14(Label:13C(6))	1578.75	0	460853				0.986153	1		0	0.0009806				High	5.06977	0	0
	DHASIQMNVAEVDK	1	3	1	Q8WVC2		1556.74	0	247252				1.24631	1		0	0.004487				High	4.36748	0	0
	RMGESDDSILR	1	2	1	Q8WVC2	R1(Label:13C(6)); M2(Oxidation); R11(Label:13C(6))	1306.65	0	655491				0.733211	1		0	0.001586				High	3.81233	0	1
	RMGESDDSILR	1	2	1	Q8WVC2	M2(Oxidation)	1294.61	0	1.00545e+06							0	0.01002				High	3.34246	0	1
	TYAICGAIR	1	3	1	Q8WVC2	C5(Carbamidomethyl)	1024.52	0	5.32811e+06				0.891928	1		0	0.005383				High	3.24244	0	0
	DHASIQMNVAEVDK	1	3	1	Q8WVC2	M7(Oxidation)	1572.75	32735	0							0.001	0.005097	High	4.37405	0				0
	MQNDAGEFVDLYVPR	2	5	1	Q8WVC2	N-Term(Acetyl)	1795.84	55435.8	0	0.737921	1					0.001	0.03843	High	2.74989	0	High	2.24877	0	0
	MQNDAGEFVDLYVPR	1	5	1	Q8WVC2	N-Term(Acetyl); R15(Label:13C(6))	1801.86	40907.3	0							0.002	0.009141	High	2.61082	0				0
Q16777	Histone H2A type 2-C OS=Homo sapiens GN=HIST2H2AC PE=1 SV=4 - [H2A2C_HUMAN]	60.47	6	1	6	75	7.66727e+07	4.32315e+07	0.757577	1					176.164	55.04	5	54	62.9748	27.13	3	21	129	13.9798	10.9019
	Sequence	# PSMs	# Proteins	# Protein Groups	Protein Group Accessions	Modifications	MH+ [Da]	A5: Area	B5: Area	A5: Heavy/Light	A5: Heavy/Light Count	A5: Heavy/Light Variability [%]	B5: Heavy/Light	B5: Heavy/Light Count	B5: Heavy/Light Variability [%]	q-Value	PEP	A2	XCorr A2	Probability A2	B2	XCorr B2	Probability B2	# Missed Cleavages
	VTIAQGGVLPNIQAVLLPK	11	15	2	Q16777;Q96KK5		1931.17	2.37205e+06	0							0	2.328e-06	High	5.5052	0	High	3.95588	0	0
	VTIAQGGVLPNIQAVLLPK	8	15	2	Q16777;Q96KK5	K19(Label:13C(6))	1937.19	1.95612e+07	0							0	4.811e-06	High	4.61658	0				0
	AGLQFPVGR	17	24	3	Q16777;Q96KK5;Q71UI9-2	R9(Label:13C(6))	950.554	1.68494e+08	8.46993e+07							0	0.0007558	High	3.40456	0	High	3.39427	0	0
	AGLQFPVGR	19	24	3	Q16777;Q96KK5;Q71UI9-2		944.534	137262598	5.42849e+07							0	0.01495	High	3.34355	0	High	3.5418	0	0
	VGAGAPVYMAAVLEYLTAEILELAGNAAR	2	2	1	Q16777	R29(Label:13C(6))	2939.58	12245.8	0	0.757577	1					0.001	0.002116	High	3.32664	0				0
	HLQLAIR	1	26	3	Q16777;Q96KK5;Q71UI9-2		850.528	5.92513e+06	0							0.001	0.006404	High	2.47471	0				0
	NDEELNK	11	21	2	Q16777;Q96KK5	K7(Label:13C(6))	867.418	37681672	0							0.002	0.01482	High	2.93664	0				0
	NDEELNK	5	21	2	Q16777;Q96KK5		861.397	41963301	0							0.004	0.0314	High	2.74841	0				0
	KGNYAER	1	13	2	Q16777;Q96KK5	K1(Label:13C(6)); R7(Label:13C(6))	849.463	0	1.76369e+06							0.008	0.1551				High	2.85257	0	1
Q8WVW5	Putative uncharacterized protein (Fragment) OS=Homo sapiens PE=2 SV=1 - [Q8WVW5_HUMAN]	60.06	64	6	15	399	1.67511e+08	1.73462e+07	0.399782	34	33.7922	0.769377	19	32.4299	934.687	60.06	15	242	535.767	41.87	11	157	363	40.4772	6.13818
	Sequence	# PSMs	# Proteins	# Protein Groups	Protein Group Accessions	Modifications	MH+ [Da]	A5: Area	B5: Area	A5: Heavy/Light	A5: Heavy/Light Count	A5: Heavy/Light Variability [%]	B5: Heavy/Light	B5: Heavy/Light Count	B5: Heavy/Light Variability [%]	q-Value	PEP	A2	XCorr A2	Probability A2	B2	XCorr B2	Probability B2	# Missed Cleavages
	KDLYANTVLSGGTTMYPGIADR	4	20	1	Q8WVW5	M15(Oxidation)	2359.16	2.14632e+07	0	0.352249	4	31.3912				0	1.24e-08	High	7.52824	0				1
	LCYVALDFEQEMATAASSSSLEK	10	20	2	Q8WVW5;Q6S8J3	C2(Carbamidomethyl); M12(Oxidation)	2566.18	1.06885e+07	1.07069e+06							0	2.718e-09	High	7.1999	0	High	4.2863	0	0
	LCYVALDFEQEMATAASSSSLEK	3	20	2	Q8WVW5;Q6S8J3	C2(Carbamidomethyl)	2550.18	7.08738e+06	0							0	3.209e-08	High	7.17379	0				0
	KDLYANTVLSGGTTMYPGIADR	3	20	1	Q8WVW5	K1(Label:13C(6)); M15(Oxidation); R22(Label:13C(6))	2371.2	7.37346e+06	0							0	3.646e-07	High	7.1701	0				1
	DLYANTVLSGGTTMYPGIADR	17	20	1	Q8WVW5	M14(Oxidation); R21(Label:13C(6))	2237.08	1.04499e+07	1.18828e+06	0.38793	5	5.98771	0.83156	3	56.9278	0	1.062e-08	High	7.03	0	High	5.98238	0	0
	LCYVALDFEQEMATAASSSSLEK	1	20	2	Q8WVW5;Q6S8J3	C2(Carbamidomethyl); K23(Label:13C(6))	2556.2	1.6232e+06	0							0	5.717e-09	High	6.99947	0				0
	DLYANTVLSGGTTMYPGIADR	4	20	1	Q8WVW5		2215.07	4.35019e+06	0	0.399725	3	27.3163				0	5.826e-08	High	6.69945	0				0
	DLYANTVLSGGTTMYPGIADR	24	20	1	Q8WVW5	M14(Oxidation)	2231.06	2.71935e+07	1.54043e+06	0.435118	4	32.3281	0.745898	5	27.5287	0	1.762e-06	High	6.49728	0	High	6.82651	0	0
	LCYVALDFEQEMATAASSSSLEK	2	20	2	Q8WVW5;Q6S8J3	C2(Carbamidomethyl); M12(Oxidation); K23(Label:13C(6))	2572.2	701854	0							0	7.29e-07	High	6.49565	0				0
	VAPEEHPVLLTEAPLNPK	16	35	1	Q8WVW5		1954.07	170789573	1.53244e+07	0.394523	7	34.4373	1.00033	4	88.2243	0	5.327e-06	High	5.31437	0	High	4.15457	0	0
	SYELPDGQVITIGNER	7	38	4	Q8WVW5;B7Z6P1;Q6S8J3;Q562R1	R16(Label:13C(6))	1796.92	4.84617e+07	3.39289e+06							0	4.131e-06	High	5.06132	0	High	5.00036	0	0
	TTGIVMDSGDGVTHTVPIYEGYALPHAILR	2	27	1	Q8WVW5		3183.63	9.67475e+06	0							0	2.171e-07	High	5.05395	0				0
	SYELPDGQVITIGNER	20	38	4	Q8WVW5;B7Z6P1;Q6S8J3;Q562R1		1790.89	1.19181e+08	5.79803e+06							0	7.091e-05	High	4.97475	0	High	5.06745	0	0
	VAPEEHPVLLTEAPLNPK	11	35	1	Q8WVW5	K18(Label:13C(6))	1960.09	9.03706e+07	7.20475e+06	0.510544	2	19.9165	0.72955	1		0	1.065e-05	High	4.83345	0	High	4.16765	0	0
	TTGIVMDSGDGVTHTVPIYEGYALPHAILR	1	27	1	Q8WVW5	M6(Oxidation)	3199.62	2.33666e+07	0	0.528311	1					0	8.765e-06	High	4.56871	0				0
	DSYVGDEAQSK	38	35	2	Q8WVW5;B7Z6P1	K11(Label:13C(6))	1204.54	3.54568e+07	1.30455e+07							0	0.0001881	High	3.99829	0	High	3.60833	0	0
	DSYVGDEAQSK	31	35	2	Q8WVW5;B7Z6P1		1198.53	7.88391e+07	8.88783e+06							0	0.002945	High	3.86208	0	High	3.86604	0	0
	QEYDESGPSIVHR	12	22	2	Q8WVW5;Q6S8J3		1516.71	4.14701e+07	4.79045e+06							0	0.0002487	High	3.84268	0	High	2.47285	0	0
	AGFAGDDAPR	67	44	3	Q8WVW5;B7Z6P1;Q6S8J3	R10(Label:13C(6))	982.47	3.91877e+07	7.11257e+06							0	0.002333	High	3.72064	0	High	3.77216	0	0
	AGFAGDDAPR	24	44	3	Q8WVW5;B7Z6P1;Q6S8J3		976.451	9.53743e+07	9.09306e+06							0	0.0001862	High	3.63845	0	High	3.59149	0	0
	GYSFTTTAER	11	16	1	Q8WVW5	R10(Label:13C(6))	1138.54	1.09509e+08	1.53152e+07	0.502857	3	3.97379	0.84916	4	26.8808	0	0.00166	High	3.56187	0	High	3.14003	0	0
	QEYDESGPSIVHR	8	22	2	Q8WVW5;Q6S8J3	R13(Label:13C(6))	1522.72	1.79362e+06	6.30371e+06							0	0.009386	High	3.45307	0	High	4.00319	0	0
	GYSFTTTAER	23	16	1	Q8WVW5		1132.53	2.12562e+08	2.36687e+07	0.410388	5	59.3334	0.954441	2	41.1047	0	0.01467	High	2.98857	0	High	3.03881	0	0
	HQGVMVGMGQK	2	36	3	Q8WVW5;B7Z6P1;Q562R1	M5(Oxidation); M8(Oxidation)	1203.57	144202	0							0	0.0002073	High	2.82998	0				0
	EITALAPSTMK	20	32	2	Q8WVW5;B7Z6P1	M10(Oxidation)	1177.62	6.80973e+07	8.89982e+06							0.001	0.004244	High	3.22554	0	High	2.95924	0	0
	EITALAPSTMK	13	32	2	Q8WVW5;B7Z6P1	M10(Oxidation); K11(Label:13C(6))	1183.64	8.90109e+06	5.92217e+06							0.001	0.05315	High	3.1617	0	High	3.03535	0	0
	DLTDYLMK	4	30	3	Q8WVW5;B7Z6P1;Q562R1	M7(Oxidation)	1014.48	994960	3.48701e+06							0.001	0.04458	High	2.57708	0	High	2.50861	0	0
	DLTDYLMK	7	30	3	Q8WVW5;B7Z6P1;Q562R1	M7(Oxidation); K8(Label:13C(6))	1020.5	2.13286e+07	2.55669e+06							0.001	0.05643	High	2.47235	0	High	2.55747	0	0
	CPEALFQPSFLGMESCGIHETTFNSIMK	1	19	1	Q8WVW5	C1(Carbamidomethyl); C16(Carbamidomethyl); M27(Oxidation)	3247.47	0	0							0.002	0.007889	High	4.52972	0				0
	DLTDYLMK	1	30	3	Q8WVW5;B7Z6P1;Q562R1	K8(Label:13C(6))	1004.51	5.89553e+06	0							0.002	0.008984	High	2.74504	0				0
	EITALAPSTMK	5	32	2	Q8WVW5;B7Z6P1	K11(Label:13C(6))	1167.64	6.76489e+06	732024							0.003	0.09687	High	3.18183	0	High	2.81024	0	0
	DLTDYLMK	2	30	3	Q8WVW5;B7Z6P1;Q562R1		998.488	1.04244e+07	857131							0.003	0.09922	High	2.15221	0	High	2.27867	0	0
	HQGVMVGMGQK	1	36	3	Q8WVW5;B7Z6P1;Q562R1	M5(Oxidation); M8(Oxidation); K11(Label:13C(6))	1209.58	0	51124.9							0.003	0.08235				High	2.5219	0	0
	EITALAPSTMK	3	32	2	Q8WVW5;B7Z6P1		1161.62	1.69191e+07	0							0.005	0.04309	High	3.21307	0				0
	IIAPPER	1	33	3	Q8WVW5;B7Z6P1;Q562R1	R7(Label:13C(6))	801.493	945739	0							0.008	0.07524	High	1.74647	0				0
P61960	Ubiquitin-fold modifier 1 OS=Homo sapiens GN=UFM1 PE=1 SV=1 - [UFM1_HUMAN]	60	3	3	3	11	3.79779e+06	4.22781e+06	0.792006	2	4.96197	1.36334	2	9.71743	7.72417	27.06	2	3	33.1247	60	3	8	85	9.11187	9.30518
	Sequence	# PSMs	# Proteins	# Protein Groups	Protein Group Accessions	Modifications	MH+ [Da]	A5: Area	B5: Area	A5: Heavy/Light	A5: Heavy/Light Count	A5: Heavy/Light Variability [%]	B5: Heavy/Light	B5: Heavy/Light Count	B5: Heavy/Light Variability [%]	q-Value	PEP	A2	XCorr A2	Probability A2	B2	XCorr B2	Probability B2	# Missed Cleavages
	VPAATSAIITNDGIGINPAQTAGNVFLK	2	2	1	P61960	K28(Label:13C(6))	2759.5	0	2117490							0	1.196e-07				High	7.29925	0	0
	VPAATSAIITNDGIGINPAQTAGNVFLK	1	2	1	P61960		2753.49	0	135839							0	2.058e-07				High	6.74237	0	0
	ITLTSDPR	3	2	1	P61960	R8(Label:13C(6))	908.514	2.1929e+06	5.78488e+06	0.818945	1		1.45546	1		0.001	0.05618	High	2.69904	0	High	2.82638	0	0
	ITLTSDPR	2	2	1	P61960		902.495	2.70585e+06	4.03533e+06							0.001	0.04822	High	2.58414	0	High	2.7785	0	0
	VLSVPESTPFTAVLK	3	2	1	P61960		1587.9	4.88973e+06	4.78107e+06	0.765953	1		1.27704	1		0.002	0.07428	High	2.44099	0	High	2.93957	0	0
Q9HB71-3	Isoform 3 of Calcyclin-binding protein OS=Homo sapiens GN=CACYBP - [CYBP_HUMAN]	60	4	9	9	51	3.85816e+07	4.73326e+06	0.535868	19	25.4182	0.828636	6	5.64988	138.551	60	9	39	47.9556	32.43	6	12	185	21.2149	7.89893
	Sequence	# PSMs	# Proteins	# Protein Groups	Protein Group Accessions	Modifications	MH+ [Da]	A5: Area	B5: Area	A5: Heavy/Light	A5: Heavy/Light Count	A5: Heavy/Light Variability [%]	B5: Heavy/Light	B5: Heavy/Light Count	B5: Heavy/Light Variability [%]	q-Value	PEP	A2	XCorr A2	Probability A2	B2	XCorr B2	Probability B2	# Missed Cleavages
	KAELLDNEKPAAVVAPITTGYTVK	3	4	1	Q9HB71-3	K1(Label:13C(6)); K9(Label:13C(6)); K24(Label:13C(6))	2546.46	1.88053e+07	1.77262e+06	0.448806	2	5.03073				0	4.993e-06	High	6.00765	0	High	5.51167	0	1
	EKPSYDTETDPSEGLMNVLK	4	3	1	Q9HB71-3	M16(Oxidation)	2269.06	2.84811e+07	0	0.452651	1					0	5.642e-05	High	5.15592	0				0
	EKPSYDTETDPSEGLMNVLK	1	3	1	Q9HB71-3		2253.06	9.01295e+06	0	0.585813	1					0	1.273e-05	High	5.0726	0				0
	EKPSYDTETDPSEGLMNVLK	3	3	1	Q9HB71-3	K2(Label:13C(6)); M16(Oxidation); K20(Label:13C(6))	2281.09	1.30438e+07	0	5.03304	1					0	0.000198	High	5.0712	0				0
	AELLDNEKPAAVVAPITTGYTVK	3	4	1	Q9HB71-3		2400.31	2.4544e+07	2.63953e+06	0.514635	1					0	0.001523	High	4.55331	0	High	4.90009	0	0
	SYSMIVNNLLKPISVEGSSK	1	3	1	Q9HB71-3		2166.15	6.7465e+06	0	0.490012	1					0	0.0002491	High	4.52357	0				0
	ISNYGWDQSDK	3	3	1	Q9HB71-3		1312.58	2.3117e+07	4.76568e+06	0.535868	1		0.854449	1		0	4.786e-05	High	4.18973	0	High	4.08916	0	0
	SYSMIVNNLLKPISVEGSSK	1	3	1	Q9HB71-3	K11(Label:13C(6)); K20(Label:13C(6))	2178.19	3.30586e+06	0							0	0.0005511	High	4.17367	0				0
	AELLDNEKPAAVVAPITTGYTVK	2	4	1	Q9HB71-3	K8(Label:13C(6)); K23(Label:13C(6))	2412.35	1.26312e+07	2.27232e+06				0.860881	1		0	3.826e-05	High	3.82983	0	High	5.67374	0	0
	ISNYGWDQSDK	3	3	1	Q9HB71-3	K11(Label:13C(6))	1318.6	1.23115e+07	4.07203e+06	3.37289	1					0	0.006912	High	3.52219	0	High	3.58191	0	0
	TDTVLILCR	5	3	1	Q9HB71-3	C8(Carbamidomethyl)	1090.59	3.07813e+07	5.66363e+06	0.530226	2	13.0892				0	0.0007564	High	3.51999	0	High	3.3032	0	0
	TDTVLILCR	3	3	1	Q9HB71-3	C8(Carbamidomethyl); R9(Label:13C(6))	1096.61	1.47859e+07	4.49139e+06	3.40168	1		0.803603	1		0	0.004538	High	3.41451	0	High	3.7859	0	0
	WDYLTQVEK	3	3	1	Q9HB71-3		1181.58	31602593	2.83084e+06	1.4017	2	318.946	0.776517	1		0	0.001186	High	3.30608	0	High	3.18407	0	0
	WDYLTQVEK	3	3	1	Q9HB71-3	K9(Label:13C(6))	1187.61	1.55348e+07	2.0952e+06							0	0.00176	High	3.02869	0	High	3.01176	0	0
	IYEDGDDDMKR	4	2	1	Q9HB71-3		1356.57	2.67925e+06	0	0.648723	1					0	0.0003244	High	2.56594	0				1
	KAELLDNEKPAAVVAPITTGYTVK	2	4	1	Q9HB71-3		2528.4	4.3346e+07	2.64479e+06				0.688585	1		0	3.636e-05	High	2.47332	0	High	5.8565	0	1
	SFDLLVK	2	3	1	Q9HB71-3	K7(Label:13C(6))	827.498	2.12526e+07	3.10088e+06	0.521724	1		0.860713	1		0.001	0.007114	High	3.00602	0	High	2.57852	0	0
	SFDLLVK	4	3	1	Q9HB71-3		821.478	4.07962e+07	3.77048e+06	1.57893	2	161.068				0.002	0.007841	High	2.67634	0	High	2.47901	0	0
	SYSMIVNNLLKPISVEGSSK	1	3	1	Q9HB71-3	M4(Oxidation)	2182.15	7.43129e+06	0	0.452328	1					0.005	0.04737	High	3.26741	0				0
A8K486	Peptidyl-prolyl cis-trans isomerase OS=Homo sapiens PE=2 SV=1 - [A8K486_HUMAN]	60	15	3	11	249	2.42084e+08	2.19527e+07	0.639679	12	25.0143	0.538296	1		534.546	60	11	179	206.866	28.48	6	70	165	18.0018	6.90283
	Sequence	# PSMs	# Proteins	# Protein Groups	Protein Group Accessions	Modifications	MH+ [Da]	A5: Area	B5: Area	A5: Heavy/Light	A5: Heavy/Light Count	A5: Heavy/Light Variability [%]	B5: Heavy/Light	B5: Heavy/Light Count	B5: Heavy/Light Variability [%]	q-Value	PEP	A2	XCorr A2	Probability A2	B2	XCorr B2	Probability B2	# Missed Cleavages
	HTGPGILSMANAGPNTNGSQFFICTAK	3	7	2	A8K486;P62937-2	M9(Oxidation); C24(Carbamidomethyl); K27(Label:13C(6))	2813.35	1.66928e+07	0							0	7.803e-08	High	7.73339	0				0
	HTGPGILSMANAGPNTNGSQFFICTAK	1	7	2	A8K486;P62937-2	M9(Oxidation); C24(Carbamidomethyl)	2807.33	1.27603e+07	0							0	9.643e-09	High	7.65878	0				0
	HTGPGILSMANAGPNTNGSQFFICTAK	1	7	2	A8K486;P62937-2	C24(Carbamidomethyl); K27(Label:13C(6))	2797.33	19810.2	0							0	0.001799	High	6.4821	0				0
	SIYGEKFEDENFILK	3	7	2	A8K486;P62937-2		1831.91	1.18817e+07	0							0	1.701e-06	High	5.58812	0				1
	SIYGEKFEDENFILK	4	7	2	A8K486;P62937-2	K6(Label:13C(6)); K15(Label:13C(6))	1843.95	1.08493e+07	0							0	4.583e-06	High	5.02616	0				1
	VKEGMNIVEAMER	3	6	2	A8K486;P62937-2	K2(Label:13C(6)); M5(Oxidation); R13(Label:13C(6))	1533.78	1.61541e+06	0							0	0.001125	High	4.38396	0				1
	VKEGMNIVEAMER	6	6	2	A8K486;P62937-2	K2(Label:13C(6)); M5(Oxidation); M11(Oxidation); R13(Label:13C(6))	1549.78	1.63138e+07	0							0	7.979e-05	High	4.2919	0				1
	FEDENFILK	21	7	2	A8K486;P62937-2		1154.58	3.34649e+08	1.80169e+07							0	0.0009667	High	3.73355	0	High	3.23859	0	0
	EGMNIVEAMER	41	6	2	A8K486;P62937-2	M9(Oxidation)	1294.58	1.62913e+07	6.97027e+06							0	0.0007745	High	3.54753	0	High	3.38633	0	0
	VSFELFADK	10	7	1	A8K486	K9(Label:13C(6))	1061.56	1.09405e+08	1.00343e+06	0.588125	4	53.3008	0.538296	1		0	9.364e-05	High	3.49621	0	High	3.17863	0	0
	ITIADCGQLE	12	4	2	A8K486;P62937-2	C6(Carbamidomethyl)	1119.54	3.00859e+07	9.32345e+06							0	0.00186	High	3.46328	0	High	3.39638	0	0
	FEDENFILK	16	7	2	A8K486;P62937-2	K9(Label:13C(6))	1160.59	3.69221e+08	1.75175e+07							0	0.00512	High	3.45355	0	High	3.49583	0	0
	EGMNIVEAMER	4	6	2	A8K486;P62937-2	R11(Label:13C(6))	1284.6	1.0336e+07	0							0	0.0003665	High	3.44565	0				0
	VSFELFADK	14	7	1	A8K486		1055.54	1.21197e+08	2.1025e+06	0.638154	1					0	0.0005647	High	3.42519	0	High	3.13425	0	0
	EGMNIVEAMER	30	6	2	A8K486;P62937-2	M9(Oxidation); R11(Label:13C(6))	1300.6	3.5477e+07	6.44008e+06							0	0.000608	High	3.20203	0	High	3.19418	0	0
	VSFELFADKVPK	1	7	1	A8K486	K9(Label:13C(6)); K12(Label:13C(6))	1391.8	1.45257e+06	0	0.507155	1					0	4.262e-05	High	3.03861	0				1
	EGMNIVEAMER	20	6	2	A8K486;P62937-2	M3(Oxidation); M9(Oxidation); R11(Label:13C(6))	1316.59	1.67092e+08	3.02533e+07							0	0.0004269	High	3.01923	0	High	2.96447	0	0
	EGMNIVEAMER	2	6	2	A8K486;P62937-2		1278.59	1.47624e+07	0							0	0.001328	High	2.98974	0				0
	KITIADCGQLE	7	4	2	A8K486;P62937-2	C7(Carbamidomethyl)	1247.63	104905977	1.32298e+06							0.001	0.007662	High	4.27241	0	High	3.68064	0	1
	VKEGMNIVEAMER	4	6	2	A8K486;P62937-2	M5(Oxidation); M11(Oxidation)	1537.74	3.98276e+06	0							0.001	0.004511	High	4.10909	0				1
	VKEGMNIVEAMER	4	6	2	A8K486;P62937-2	M5(Oxidation)	1521.74	2.66495e+06	0							0.001	0.005062	High	3.75396	0				1
	EGMNIVEAMER	16	6	2	A8K486;P62937-2	M3(Oxidation); M9(Oxidation)	1310.57	1.51578e+08	3.19292e+07							0.001	0.005561	High	3.05986	0	High	3.13784	0	0
	VSFELFADKVPK	1	7	1	A8K486		1379.76	2864154	0							0.001	0.002013	High	2.90016	0				1
	IIPGFMCQGGDFTR	7	8	1	A8K486	M6(Oxidation); C7(Carbamidomethyl)	1614.74	176384328	0	0.636711	4	9.02348				0.001	0.002948	High	2.51552	0				0
	KITIADCGQLE	6	4	2	A8K486;P62937-2	K1(Label:13C(6)); C7(Carbamidomethyl)	1253.65	1.21245e+08	1.59121e+07							0.004	0.03431	High	3.96762	0	High	3.48998	0	1
	TEWLDGK	3	14	2	A8K486;P62937-2		848.416	8.88193e+07	5.71055e+06							0.004	0.02829	High	2.22825	0	High	2.0906	0	0
	TEWLDGK	4	14	2	A8K486;P62937-2	K7(Label:13C(6))	854.436	6.42281e+07	1.02883e+07							0.004	0.02685	High	2.07856	0	High	2.04191	0	0
	IIPGFMCQGGDFTR	1	8	1	A8K486	M6(Oxidation); C7(Carbamidomethyl); R14(Label:13C(6))	1620.77	1.89938e+08	0							0.004	0.03068	High	1.07073	0				0
	IIPGFMCQGGDFTR	3	8	1	A8K486	C7(Carbamidomethyl); R14(Label:13C(6))	1604.77	4.06686e+07	0	0.827622	2	37.2912				0.006	0.05574	High	2.08783	0				0
	IIPGFMCQGGDFTR	1	8	1	A8K486	C7(Carbamidomethyl)	1598.75	2.59597e+07	0							0.006	0.05264	High	1.74587	0				0
P00491	Purine nucleoside phosphorylase OS=Homo sapiens GN=PNP PE=1 SV=2 - [PNPH_HUMAN]	59.52	6	13	13	43	5.0289e+07	345604	0.456367	20	13.3223	0.268153	2	118.787	165.85	59.52	13	41	6.07191	3.46	1	2	289	32.0972	6.94678
	Sequence	# PSMs	# Proteins	# Protein Groups	Protein Group Accessions	Modifications	MH+ [Da]	A5: Area	B5: Area	A5: Heavy/Light	A5: Heavy/Light Count	A5: Heavy/Light Variability [%]	B5: Heavy/Light	B5: Heavy/Light Count	B5: Heavy/Light Variability [%]	q-Value	PEP	A2	XCorr A2	Probability A2	B2	XCorr B2	Probability B2	# Missed Cleavages
	HRPQVAIICGSGLGGLTDK	1	4	1	P00491	R2(Label:13C(6)); C9(Carbamidomethyl); K19(Label:13C(6))	1991.09	1.08955e+07	0	0.505295	1					0	3.917e-09	High	6.80518	0				0
	ELQEGTYVMVAGPSFETVAECR	1	2	1	P00491	M9(Oxidation); C21(Carbamidomethyl)	2489.15	3.9226e+06	0	0.532445	1					0	2.329e-07	High	6.42007	0				0
	LTQAQIFDYGEIPNFPR	1	4	1	P00491	R17(Label:13C(6))	2015.04	2.65122e+07	0	0.457884	1					0	3.596e-08	High	5.94103	0				0
	DHINLPGFSGQNPLR	4	3	1	P00491		1664.85	3.08822e+07	0	0.504479	2	3.43326				0	3.869e-08	High	5.91313	0				0
	LGADAVGMSTVPEVIVAR	1	3	1	P00491	M8(Oxidation); R18(Label:13C(6))	1806.97	21976801	0	0.43021	1					0	5.011e-06	High	5.70753	0				0
	LTQAQIFDYGEIPNFPR	3	4	1	P00491		2009.02	5.79015e+07	0	0.454855	1					0	1.673e-06	High	5.57244	0				0
	LGADAVGMSTVPEVIVAR	2	3	1	P00491	M8(Oxidation)	1800.96	5.10839e+07	0	0.238227	1					0	7.171e-05	High	5.32979	0				0
	LEQFVSILMASIPLPDK	2	3	1	P00491	M9(Oxidation)	1917.05	1.33578e+06	0	0.459043	1					0	1.394e-05	High	5.27601	0				0
	LGADAVGMSTVPEVIVAR	1	3	1	P00491		1784.96	8464612	0	0.56049	1					0	7.587e-06	High	5.13729	0				0
	LGADAVGMSTVPEVIVAR	1	3	1	P00491	R18(Label:13C(6))	1790.98	4.74433e+06	0							0	8.274e-05	High	5.03331	0				0
	LEQFVSILMASIPLPDK	2	3	1	P00491	M9(Oxidation); K17(Label:13C(6))	1923.06	517510	0	0.436251	1					0	1.124e-06	High	4.58918	0				0
	FGDRFPAMSDAYDR	1	3	1	P00491	M8(Oxidation)	1663.72	8.66811e+06	0	0.429805	1					0	1.929e-05	High	4.57627	0				1
	VFGFSLITNK	1	3	1	P00491		1125.64	4.18814e+07	0	0.464828	1					0	0.001167	High	3.61871	0				0
	LEQFVSILMASIPLPDK	1	3	1	P00491		1901.06	165923	0							0	0.0005207	High	3.56176	0				0
	VFGFSLITNK	1	3	1	P00491	K10(Label:13C(6))	1131.65	1.94206e+07	0							0	0.0003714	High	3.42429	0				0
	FEVGDIMLIR	1	4	1	P00491	R10(Label:13C(6))	1198.66	2.33203e+06	0	0.477363	1					0	2.312e-05	High	3.26721	0				0
	FEVGDIMLIR	1	4	1	P00491		1192.64	4.88524e+06	0							0	0.0005957	High	3.16338	0				0
	VIMDYESLEK	3	3	1	P00491	M3(Oxidation)	1242.6	3.31218e+07	345604				0.268153	2	118.787	0	0.02647	High	3.03612	0	High	3.05092	0	0
	FEVGDIMLIR	2	4	1	P00491	M7(Oxidation); R10(Label:13C(6))	1214.66	3.17783e+06	0	0.39011	1					0	0.0002691	High	3.03253	0				0
	FHMYEGYPLWK	1	4	1	P00491	M3(Oxidation)	1486.69	4.43167e+06	0	0.520683	1					0	1.485e-05	High	2.97321	0				0
	FEVGDIMLIR	1	4	1	P00491	M7(Oxidation)	1208.63	9377121	0	0.383233	1					0	0.0001406	High	2.85248	0				0
	LVFGFLNGR	1	4	1	P00491		1022.58	4.44389e+06	0							0	0.001851	High	2.67246	0				0
	FPAMSDAYDR	4	3	1	P00491	M4(Oxidation)	1188.5	1.12306e+07	0	0.278489	1					0.001	0.00284	High	3.24743	0				0
	FPAMSDAYDR	1	3	1	P00491		1172.5	6.5035e+06	0							0.001	0.002458	High	3.05347	0				0
	FPAMSDAYDR	1	3	1	P00491	M4(Oxidation); R10(Label:13C(6))	1194.52	0	0							0.001	0.003955	High	2.99738	0				0
	LVFGFLNGR	1	4	1	P00491	R9(Label:13C(6))	1028.6	1.57146e+06	0	0.374659	1					0.001	0.00273	High	2.99102	0				0
	VIMDYESLEK	1	3	1	P00491	M3(Oxidation); K10(Label:13C(6))	1248.61	1.38684e+07	0	0.429896	1					0.002	0.01536	High	3.09619	0				0
	VIMDYESLEK	1	3	1	P00491		1226.6	1.35203e+07	0							0.003	0.01838	High	2.80091	0				0
	FPAMSDAYDR	1	3	1	P00491	R10(Label:13C(6))	1178.53	1.99578e+06	0							0.005	0.04111	High	2.78823	0				0
O00299	Chloride intracellular channel protein 1 OS=Homo sapiens GN=CLIC1 PE=1 SV=4 - [CLIC1_HUMAN]	59.34	2	11	11	48	7.77546e+07	2.36531e+06	0.569397	21	15.4252	1.04545	6	75.9205	159.671	59.34	11	36	45.5322	20.75	4	12	241	26.9057	5.17334
	Sequence	# PSMs	# Proteins	# Protein Groups	Protein Group Accessions	Modifications	MH+ [Da]	A5: Area	B5: Area	A5: Heavy/Light	A5: Heavy/Light Count	A5: Heavy/Light Variability [%]	B5: Heavy/Light	B5: Heavy/Light Count	B5: Heavy/Light Variability [%]	q-Value	PEP	A2	XCorr A2	Probability A2	B2	XCorr B2	Probability B2	# Missed Cleavages
	VLDNYLTSPLPEEVDETSAEDEGVSQR	4	2	1	O00299		2992.39	67720115	0	0.512476	4	24.1332				0	7.573e-06	High	6.55509	0				0
	LAALNPESNTAGLDIFAK	4	2	1	O00299	K18(Label:13C(6))	1850.99	4.61354e+07	1.89161e+06	0.609323	1		0.776136	1		0	9.416e-08	High	6.00803	0	High	5.167	0	0
	EEFASTCPDDEEIELAYEQVAK	4	2	1	O00299	C7(Carbamidomethyl)	2573.12	1.32425e+07	0	0.608361	2	4.80681				0	6.483e-09	High	5.87772	0				0
	EEFASTCPDDEEIELAYEQVAK	3	2	1	O00299	C7(Carbamidomethyl); K22(Label:13C(6))	2579.15	8.16068e+06	0							0	8.483e-07	High	5.83716	0				0
	VLDNYLTSPLPEEVDETSAEDEGVSQR	2	2	1	O00299	R27(Label:13C(6))	2998.42	9.19057e+06	0							0	0.0003579	High	5.65016	0				0
	LAALNPESNTAGLDIFAK	5	2	1	O00299		1844.98	7.57159e+07	2.32174e+06	0.573598	3	41.6166				0	1.099e-06	High	5.33215	0	High	4.68088	0	0
	FLDGNELTLADCNLLPK	2	2	1	O00299	C12(Carbamidomethyl); K17(Label:13C(6))	1938.99	3.10215e+06	0	0.390526	1					0	3.347e-07	High	5.3157	0				0
	FLDGNELTLADCNLLPK	1	2	1	O00299	C12(Carbamidomethyl)	1932.97	7.2742e+06	0	0.42646	1					0	1.072e-06	High	5.18296	0				0
	GVTFNVTTVDTK	3	2	1	O00299		1281.67	8.98277e+07	1.33134e+06	0.466926	1		0.904599	2	97.7124	0	0.006134	High	3.86947	0	High	4.03719	0	0
	GVTFNVTTVDTK	4	2	1	O00299	K12(Label:13C(6))	1287.69	4.19429e+07	693307							0	0.0006882	High	3.82693	0	High	3.79576	0	0
	NSNPALNDNLEK	5	2	1	O00299	K12(Label:13C(6))	1334.67	5.8903e+07	2.43596e+06	0.567962	3	35.8621	0.943742	2	64.9655	0	0.0004596	High	3.72949	0	High	3.89552	0	0
	YLSNAYAR	2	2	1	O00299	R8(Label:13C(6))	963.502	1.95567e+07	71675.8	0.595041	1		2.29689	1		0	0.0169	High	2.87929	0	High	2.90959	0	0
	NSNPALNDNLEK	2	2	1	O00299		1328.64	0	3.44285e+06							0	0.00204				High	3.73513	0	0
	LFMVLWLK	1	2	1	O00299	M3(Oxidation)	1065.62	5.02445e+06	0	0.513448	1					0.001	0.004323	High	3.02071	0				0
	YLSNAYAR	1	2	1	O00299		957.479	3.3291e+07	0							0.001	0.003031	High	2.84903	0				0
	KFLDGNELTLADCNLLPK	1	2	1	O00299	C13(Carbamidomethyl)	2061.08	7.84047e+06	0	0.520913	1					0.002	0.008403	High	4.60499	0				1
	LHIVQVVCK	1	2	1	O00299	C8(Carbamidomethyl); K9(Label:13C(6))	1101.65	1.21658e+07	0	0.640665	1					0.002	0.01364	High	2.92375	0				0
	LHIVQVVCK	1	2	1	O00299	C8(Carbamidomethyl)	1095.63	1.89893e+07	0							0.002	0.009918	High	2.65716	0				0
	GFTIPEAFR	1	2	1	O00299	R9(Label:13C(6))	1043.56	3.19055e+07	0							0.002	0.009647	High	1.88773	0				0
	GFTIPEAFR	1	2	1	O00299		1037.54	5.61424e+07	0	0.569397	1					0.003	0.02452	High	2.06473	0				0
P33316-2	Isoform 2 of Deoxyuridine 5'-triphosphate nucleotidohydrolase, mitochondrial OS=Homo sapiens GN=DUT - [DUT_HUMAN]	59.15	9	7	7	31	5.53871e+06	2.27781e+06	0.709939	14	27.0293	0.509914	3	7.09488	95.4398	59.15	7	24	25.343	22.56	3	7	164	17.7369	6.56592
	Sequence	# PSMs	# Proteins	# Protein Groups	Protein Group Accessions	Modifications	MH+ [Da]	A5: Area	B5: Area	A5: Heavy/Light	A5: Heavy/Light Count	A5: Heavy/Light Variability [%]	B5: Heavy/Light	B5: Heavy/Light Count	B5: Heavy/Light Variability [%]	q-Value	PEP	A2	XCorr A2	Probability A2	B2	XCorr B2	Probability B2	# Missed Cleavages
	IFYPEIEEVQALDDTER	3	5	1	P33316-2	R17(Label:13C(6))	2073.02	4.32745e+06	581730	0.722037	2	29.4047	0.534877	1		0	4.141e-06	High	5.94299	0	High	5.95346	0	0
	IFYPEIEEVQALDDTER	7	5	1	P33316-2		2067	2.97595e+06	1.16422e+06	0.614479	2	53.8782				0	1.421e-08	High	5.58116	0	High	5.45536	0	0
	ARPAEVGGMQLR	2	7	1	P33316-2	M9(Oxidation)	1300.68	1.37024e+06	0	0.552115	1					0	8.003e-05	High	4.15259	0				0
	TDIQIALPSGCYGR	2	9	1	P33316-2	C11(Carbamidomethyl); R14(Label:13C(6))	1556.79	3.36608e+06	0	0.833507	2	35.0174				0	0.0001797	High	3.98974	0				0
	GNVGVVLFNFGK	3	9	1	P33316-2	K12(Label:13C(6))	1256.71	5.20942e+06	1.20201e+06	0.775423	2	18.0882	0.509914	1		0	0.001055	High	3.95432	0	High	3.60952	0	0
	AAGYDLYSAYDYTIPPMEK	2	8	1	P33316-2	M17(Oxidation)	2183.99	2.60459e+06	0	0.819181	2	5.60089				0	0.000367	High	3.67362	0				0
	TDIQIALPSGCYGR	1	9	1	P33316-2	C11(Carbamidomethyl)	1550.76	3.21064e+06	0							0	0.0001365	High	3.62794	0				0
	GNVGVVLFNFGK	3	9	1	P33316-2		1250.69	5.97293e+06	2.40966e+06							0	0.0002151	High	3.59293	0	High	2.81631	0	0
	ARPAEVGGMQLR	1	7	1	P33316-2	R2(Label:13C(6)); M9(Oxidation); R12(Label:13C(6))	1312.72	756532	0							0	0.0002052	High	3.5823	0				0
	IAQLICER	2	6	1	P33316-2	C6(Carbamidomethyl)	1002.54	3.01776e+06	3.25956e+06	0.605292	1					0	0.001046	High	2.65273	0	High	2.46264	0	0
	HFIDVGAGVIDEDYR	1	9	1	P33316-2		1705.82	480051	0	0.594971	1					0.001	0.006908	High	3.96252	0				0
	IAQLICER	3	6	1	P33316-2	C6(Carbamidomethyl); R8(Label:13C(6))	1008.56	6.31575e+06	1.48772e+06	0.733606	1		0.456418	1		0.001	0.004082	High	2.6592	0	High	2.55554	0	0
	AAGYDLYSAYDYTIPPMEK	1	8	1	P33316-2	M17(Oxidation); K19(Label:13C(6))	2190	562342	0							0.005	0.04729	High	2.93388	0				0
P53999	Activated RNA polymerase II transcriptional coactivator p15 OS=Homo sapiens GN=SUB1 PE=1 SV=3 - [TCP4_HUMAN]	59.06	6	7	7	76	3.04935e+06	2.68058e+06	0.576415	13	20.4615	0.609635	11	40.0453	107.998	51.97	6	32	139.766	47.24	5	44	127	14.3864	9.59814
	Sequence	# PSMs	# Proteins	# Protein Groups	Protein Group Accessions	Modifications	MH+ [Da]	A5: Area	B5: Area	A5: Heavy/Light	A5: Heavy/Light Count	A5: Heavy/Light Variability [%]	B5: Heavy/Light	B5: Heavy/Light Count	B5: Heavy/Light Variability [%]	q-Value	PEP	A2	XCorr A2	Probability A2	B2	XCorr B2	Probability B2	# Missed Cleavages
	ELVSSSSSGSDSDSEVDK	9	5	1	P53999		1814.78	332705	264223	0.493616	2	2.73922	0.94703	1		0	1.47e-05	High	5.35337	0	High	4.68711	0	0
	GISLNPEQWSQLK	1	3	1	P53999	K13(Label:13C(6))	1505.8	973167	0	0.739628	1					0	3.163e-05	High	4.49294	0				0
	ELVSSSSSGSDSDSEVDKK	2	5	1	P53999	K18(Label:13C(6)); K19(Label:13C(6))	1954.92	99792.5	0	0.493761	1					0	0.0001412	High	4.18262	0				1
	GISLNPEQWSQLK	3	3	1	P53999		1499.78	1.31575e+06	1.76923e+06	0.897261	1		0.790751	1		0	0.001538	High	4.15524	0	High	4.25281	0	0
	ELVSSSSSGSDSDSEVDKK	4	5	1	P53999		1942.88	2.83686e+06	0	0.621303	1					0	0.001439	High	3.88759	0				1
	EQISDIDDAVR	20	3	1	P53999	R11(Label:13C(6))	1266.63	2.89588e+06	2.63946e+06	0.579706	3	2.93889	0.70878	2	22.6222	0	0.000751	High	3.38112	0	High	3.30944	0	0
	ELVSSSSSGSDSDSEVDK	5	5	1	P53999	K18(Label:13C(6))	1820.81	167290	202292				0.829617	1		0	0.005968	High	3.32738	0	High	4.59419	0	0
	EQISDIDDAVR	22	3	1	P53999		1260.61	4.99543e+06	4.32957e+06	0.692085	1		0.70892	2	42.2247	0	0.02205	High	3.05788	0	High	3.40397	0	0
	DDNMFQIGK	6	4	1	P53999	M4(Oxidation)	1083.48	1.27329e+06	1.94295e+06	0.533091	1		0.488245	3	21.8401	0.001	0.04412	High	3.00239	0	High	3.09434	0	0
	QVAPEKPVK	1	5	1	P53999		995.592	0	112014				0.517522	1		0.001	0.03403				High	1.9909	0	0
	DDNMFQIGK	2	4	1	P53999	M4(Oxidation); K9(Label:13C(6))	1089.5	563523	530403	0.509874	1					0.003	0.01693	High	2.90715	0	High	2.8249	0	0
	EYWMDPEGEMKPGR	1	3	1	P53999	M4(Oxidation); M10(Oxidation); K11(Label:13C(6)); R14(Label:13C(6))	1768.77	394804	0	0.576415	1					0.007	0.07149	High	2.6619	0				0
P00492	Hypoxanthine-guanine phosphoribosyltransferase OS=Homo sapiens GN=HPRT1 PE=1 SV=2 - [HPRT_HUMAN]	58.72	3	9	9	18	2.00208e+07	1.25624e+06	0.34078	8	16.7627	0.297028	3	7.18253	56.5606	51.38	8	14	15.8706	18.81	3	4	218	24.5636	6.68311
	Sequence	# PSMs	# Proteins	# Protein Groups	Protein Group Accessions	Modifications	MH+ [Da]	A5: Area	B5: Area	A5: Heavy/Light	A5: Heavy/Light Count	A5: Heavy/Light Variability [%]	B5: Heavy/Light	B5: Heavy/Light Count	B5: Heavy/Light Variability [%]	q-Value	PEP	A2	XCorr A2	Probability A2	B2	XCorr B2	Probability B2	# Missed Cleavages
	SPGVVISDDEPGYDLDLFCIPNHYAEDLER	1	2	1	P00492	C19(Carbamidomethyl)	3435.58	994056	0	0.466083	1					0	1.233e-08	High	8.05984	0				0
	DLNHVCVISETGK	2	2	1	P00492	C6(Carbamidomethyl)	1471.72	10668982	0	0.264652	1					0	1.259e-05	High	4.48282	0				0
	VIGGDDLSTLTGK	1	2	1	P00492	K13(Label:13C(6))	1281.7	1.1869e+07	0	0.331844	1					0	2.867e-05	High	4.30345	0				0
	VIGGDDLSTLTGK	1	2	1	P00492		1275.68	3.66337e+07	0							0	9.167e-05	High	4.21519	0				0
	NVLIVEDIIDTGK	1	2	1	P00492	K13(Label:13C(6))	1434.81	4.03933e+06	0	0.341952	1					0	5.443e-06	High	4.17249	0				0
	SYCNDQSTGDIK	2	2	1	P00492	C3(Carbamidomethyl)	1387.58	1.11543e+07	1.58148e+06	0.311557	1					0	6.261e-05	High	3.90499	0	High	3.88463	0	0
	NVLIVEDIIDTGK	2	2	1	P00492		1428.8	1.22743e+07	650835				0.349067	1		0	0.0005364	High	3.88929	0	High	4.16583	0	0
	SYCNDQSTGDIK	2	2	1	P00492	C3(Carbamidomethyl); K12(Label:13C(6))	1393.6	3.44632e+06	461051				0.297028	1		0	0.0005835	High	3.77288	0	High	4.35688	0	0
	FFADLLDYIK	2	3	1	P00492		1244.66	2.04691e+06	0							0	0.0004111	High	3.51201	0				0
	SVGYKPDFVGFEIPDK	1	2	1	P00492		1797.91	0	1.5364e+06				0.282998	1		0	0.003627				High	3.46328	0	0
	FFADLLDYIK	1	3	1	P00492	K10(Label:13C(6))	1250.68	695155	0	0.339611	1					0.001	0.003017	High	3.56046	0				0
	VFIPHGLIMDR	1	2	1	P00492		1297.71	1.87085e+06	0	0.395081	1					0.001	0.002297	High	3.51236	0				0
	TMQTLLSLVR	1	2	1	P00492		1161.66	3.70945e+06	0	0.389999	1					0.001	0.003003	High	3.05792	0				0
Q86TY5	Galectin OS=Homo sapiens PE=2 SV=1 - [Q86TY5_HUMAN]	58.68	6	6	6	37	3.0562e+07	2.32671e+06	0.859053	16	21.1853	1.33501	1		102.194	58.68	6	35	6.40059	19.83	2	2	121	13.8882	9.15869
	Sequence	# PSMs	# Proteins	# Protein Groups	Protein Group Accessions	Modifications	MH+ [Da]	A5: Area	B5: Area	A5: Heavy/Light	A5: Heavy/Light Count	A5: Heavy/Light Variability [%]	B5: Heavy/Light	B5: Heavy/Light Count	B5: Heavy/Light Variability [%]	q-Value	PEP	A2	XCorr A2	Probability A2	B2	XCorr B2	Probability B2	# Missed Cleavages
	GNDVAFHFNPR	4	6	1	Q86TY5	R11(Label:13C(6))	1279.63	2.19909e+07	3.69261e+06	0.833292	2	21.1372	1.33501	1		0	0.0002789	High	4.0016	0	High	3.13176	0	0
	MLITILGTVKPNANR	2	6	1	Q86TY5	M1(Oxidation)	1656.95	1.33228e+07	0	0.691337	2	14.3083				0	0.0001252	High	3.97434	0				0
	QSVFPFESGKPFK	6	6	1	Q86TY5		1497.77	1.42844e+07	960816	0.838336	2	30.2926				0	0.0006102	High	3.90918	0	High	3.26883	0	0
	VAVNDAHLLQYNHR	2	5	1	Q86TY5	R14(Label:13C(6))	1655.87	1.96582e+07	0	0.891879	1					0	0.0005141	High	3.48711	0				0
	IQVLVEPDHFK	6	4	1	Q86TY5		1324.73	2.89052e+07	0	0.988136	2	14.823				0	0.001144	High	3.42529	0				0
	IQVLVEPDHFK	5	4	1	Q86TY5	K11(Label:13C(6))	1330.75	2.595e+07	0	0.954117	2	21.3582				0	0.001894	High	3.39723	0				0
	VAVNDAHLLQYNHR	4	5	1	Q86TY5		1649.85	2.20413e+07	0	1.01985	1					0	5.882e-05	High	3.28291	0				0
	GNDVAFHFNPR	3	6	1	Q86TY5		1273.61	2.77821e+07	0	0.78685	1					0.001	0.005238	High	3.25307	0				0
	MLITILGTVKPNANR	1	6	1	Q86TY5	K10(Label:13C(6)); R15(Label:13C(6))	1652.99	3.77662e+06	0	0.773771	1					0.001	0.005317	High	3.07389	0				0
	MLITILGTVKPNANR	1	6	1	Q86TY5		1640.95	5.15252e+06	0							0.001	0.003317	High	2.64139	0				0
	IALDFQR	2	6	1	Q86TY5		862.479	3.49987e+07	0	0.73096	1					0.006	0.06047	High	2.03647	0				0
	IALDFQR	1	6	1	Q86TY5	R7(Label:13C(6))	868.5	4.7576e+06	0	0.965691	1					0.007	0.07289	High	2.011	0				0
P22061	Protein-L-isoaspartate(D-aspartate) O-methyltransferase OS=Homo sapiens GN=PCMT1 PE=1 SV=4 - [PIMT_HUMAN]	58.59	11	8	8	16	1.472e+07	1.02297e+06	0.54776	8	23.255	1.14505	2	28.0239	57.2964	58.59	8	14	7.06626	9.25	2	2	227	24.6206	7.21045
	Sequence	# PSMs	# Proteins	# Protein Groups	Protein Group Accessions	Modifications	MH+ [Da]	A5: Area	B5: Area	A5: Heavy/Light	A5: Heavy/Light Count	A5: Heavy/Light Variability [%]	B5: Heavy/Light	B5: Heavy/Light Count	B5: Heavy/Light Variability [%]	q-Value	PEP	A2	XCorr A2	Probability A2	B2	XCorr B2	Probability B2	# Missed Cleavages
	ALDVGSGSGILTACFAR	1	6	1	P22061	C14(Carbamidomethyl)	1694.85	1.28323e+07	0	0.535232	1					0	5.409e-06	High	5.85216	0				0
	LILPVGPAGGNQMLEQYDK	1	6	1	P22061	M13(Oxidation)	2059.06	1.42956e+07	0	0.47547	1					0	9.048e-07	High	5.43237	0				0
	LILPVGPAGGNQMLEQYDK	1	6	1	P22061	M13(Oxidation); K19(Label:13C(6))	2065.08	6.64118e+06	0							0	1.519e-06	High	4.95372	0				0
	MGYAEEAPYDAIHVGAAAPVVPQALIDQLKPGGR	1	6	1	P22061	M1(Oxidation)	3520.79	2.05619e+06	0	0.870342	1					0	6.472e-06	High	4.87628	0				0
	SGGASHSELIHNLR	1	10	1	P22061		1477.75	1.66159e+07	0	0.64727	1					0	5.687e-06	High	4.24009	0				0
	MKPLMGVIYVPLTDKEK	1	6	1	P22061	M1(Oxidation); M5(Oxidation)	1994.07	4.02795e+06	0	0.442002	1					0	4.585e-05	High	4.02665	0				1
	ELVDDSVNNVR	3	7	1	P22061	R11(Label:13C(6))	1265.64	7.31699e+06	1.49528e+06	0.560581	1		1.37838	1		0	0.0004052	High	3.98263	0	High	3.60232	0	0
	VFEVMLATDR	1	8	1	P22061	M5(Oxidation)	1196.6	7.205e+06	0	0.453863	1					0	4.477e-05	High	3.79842	0				0
	ELVDDSVNNVR	2	7	1	P22061		1259.62	1.32485e+07	0							0	0.0003317	High	3.73665	0				0
	LILPVGPAGGNQMLEQYDK	1	6	1	P22061	K19(Label:13C(6))	2049.08	1.34766e+06	0	0.631751	1					0	0.0003363	High	3.49453	0				0
	VFEVMLATDR	2	8	1	P22061	M5(Oxidation); R10(Label:13C(6))	1202.62	3.22956e+06	550672				0.951223	1		0.001	0.002291	High	3.62481	0	High	3.46394	0	0
	KDDPTLLSSGR	1	6	1	P22061	K1(Label:13C(6)); R11(Label:13C(6))	1200.66	3.44403e+06	0							0.008	0.07811	High	2.29995	0				1
O60361	Putative nucleoside diphosphate kinase OS=Homo sapiens GN=NME2P1 PE=5 SV=1 - [NDK8_HUMAN]	57.66	1	4	6	130	2.72418e+08	2.29913e+07	0.642029	17	36.6778				460.025	57.66	6	116	49.7036	18.98	2	14	137	15.519	8.57275
	Sequence	# PSMs	# Proteins	# Protein Groups	Protein Group Accessions	Modifications	MH+ [Da]	A5: Area	B5: Area	A5: Heavy/Light	A5: Heavy/Light Count	A5: Heavy/Light Variability [%]	B5: Heavy/Light	B5: Heavy/Light Count	B5: Heavy/Light Variability [%]	q-Value	PEP	A2	XCorr A2	Probability A2	B2	XCorr B2	Probability B2	# Missed Cleavages
	YMNSGPVVAMVWEGLNVVK	16	4	1	O60361	M2(Oxidation); M10(Oxidation)	2125.05	2.85279e+06	0	0.540597	6	24.5167				0	5.076e-10	High	7.33291	0				0
	YMNSGPVVAMVWEGLNVVK	12	4	1	O60361	M2(Oxidation); M10(Oxidation); K19(Label:13C(6))	2131.07	2.88122e+06	0	0.677216	4	37.4609				0	5.406e-08	High	6.64294	0				0
	VMLGETNPADSKPGTIR	9	8	2	P15531;O60361		1785.92	1.94475e+08	5.33147e+06							0	1.565e-05	High	4.76258	0	High	3.02226	0	0
	VMLGETNPADSKPGTIR	1	8	2	P15531;O60361	M2(Oxidation); K12(Label:13C(6))	1807.93	4.88642e+06	0							0	5.644e-05	High	4.75972	0				0
	VMLGETNPADSKPGTIR	30	8	2	P15531;O60361	M2(Oxidation)	1801.91	6.75944e+08	4.19563e+07							0	3.977e-06	High	4.70823	0	High	4.70447	0	0
	VMLGETNPADSKPGTIR	10	8	2	P15531;O60361	K12(Label:13C(6)); R17(Label:13C(6))	1797.96	1.62699e+08	0							0	4.743e-05	High	4.57097	0				0
	VMLGETNPADSKPGTIR	28	8	2	P15531;O60361	M2(Oxidation); K12(Label:13C(6)); R17(Label:13C(6))	1813.96	581195225	1.46678e+07							0	1.812e-05	High	4.39263	0	High	4.32826	0	0
	GDFCIQVGR	8	8	2	P15531;O60361	C4(Carbamidomethyl)	1051.5	1.17679e+08	4.02623e+06							0	0.0006759	High	3.84088	0	High	3.68509	0	0
	FKPEELVDYK	3	1	1	O60361		1267.66	1.24537e+07	0	0.874984	2	5.17939				0	0.0001537	High	3.76691	0				0
	GDFCIQVGR	5	8	2	P15531;O60361	C4(Carbamidomethyl); R9(Label:13C(6))	1057.52	1.05102e+08	1.78364e+06							0	0.0009295	High	3.745	0	High	3.18931	0	0
	FKPEELVDYK	3	1	1	O60361	K2(Label:13C(6)); K10(Label:13C(6))	1279.7	1.05229e+07	0	0.62386	2	4.25823				0	0.0005492	High	3.60448	0				0
	VMLGETNPADSKPGTIR	2	8	2	P15531;O60361	R17(Label:13C(6))	1791.94	661293	0							0.001	0.003904	High	4.25895	0				0
	NIIHGSDSVKSAEK	2	4	1	O60361		1484.78	562224	0	0.773435	2	14.4136				0.002	0.009655	High	3.59746	0				1
	DRPFFPGLVK	1	6	1	O60361		1175.66	2.36323e+07	0	0.637615	1					0.004	0.02598	High	3.41541	0				0
P23396	40S ribosomal protein S3 OS=Homo sapiens GN=RPS3 PE=1 SV=2 - [RS3_HUMAN]	57.61	17	13	13	37	5.85958e+07	611566	0.607335	15	7.18679	1.18898	3	25.2663	121.182	57.61	13	33	15.3769	10.7	2	4	243	26.6714	9.65674
	Sequence	# PSMs	# Proteins	# Protein Groups	Protein Group Accessions	Modifications	MH+ [Da]	A5: Area	B5: Area	A5: Heavy/Light	A5: Heavy/Light Count	A5: Heavy/Light Variability [%]	B5: Heavy/Light	B5: Heavy/Light Count	B5: Heavy/Light Variability [%]	q-Value	PEP	A2	XCorr A2	Probability A2	B2	XCorr B2	Probability B2	# Missed Cleavages
	KPLPDHVSIVEPK	3	8	1	P23396		1458.83	2.44894e+07	0	0.838086	1					0	2.412e-06	High	5.38624	0				0
	KPLPDHVSIVEPK	3	8	1	P23396	K1(Label:13C(6)); K13(Label:13C(6))	1470.87	1.9345e+07	0							0	2.579e-05	High	4.80207	0				0
	ELAEDGYSGVEVR	7	12	1	P23396		1423.67	8.11926e+07	112027	0.29778	2	38.9257	1.00532	1		0	6.416e-06	High	4.77551	0	High	3.94492	0	0
	GLCAIAQAESLR	1	8	1	P23396	C3(Carbamidomethyl); R12(Label:13C(6))	1294.69	2.13116e+07	0	0.581344	1					0	8.479e-06	High	4.66231	0				0
	GLCAIAQAESLR	2	8	1	P23396	C3(Carbamidomethyl)	1288.67	3.66592e+07	0	0.722001	1					0	0.0001153	High	4.493	0				0
	ELAEDGYSGVEVR	3	12	1	P23396	R13(Label:13C(6))	1429.69	5.07081e+07	667780	0.624541	1		1.43279	1		0	0.0004264	High	4.37489	0	High	4.35542	0	0
	FGFPEGSVELYAEK	2	6	1	P23396	K14(Label:13C(6))	1578.78	1.96253e+07	0	0.63712	1					0	4.091e-05	High	3.73016	0				0
	TEIIILATR	1	12	1	P23396	R9(Label:13C(6))	1035.65	1.08347e+07	0	0.582548	1					0	0.0001591	High	3.23676	0				0
	AELNEFLTR	1	14	1	P23396		1092.57	4.98653e+07	0	0.65262	1					0	0.001003	High	3.22804	0				0
	IMLPWDPTGK	2	8	1	P23396	M2(Oxidation); K10(Label:13C(6))	1179.62	3.65696e+06	0	0.725108	1					0.001	0.006393	High	2.99878	0				0
	FGFPEGSVELYAEK	1	6	1	P23396		1572.76	3.11065e+07	0							0.001	0.00494	High	2.91763	0				0
	LLGGLAVR	1	9	1	P23396	R8(Label:13C(6))	804.54	2.09694e+07	0							0.001	0.006944	High	2.57034	0				0
	DEILPTTPISEQK	1	8	1	P23396	K13(Label:13C(6))	1476.79	3.24246e+07	0	0.578634	1					0.002	0.008398	High	3.90605	0				0
	GGKPEPPAMPQPVPTA	2	7	1	P23396	M9(Oxidation)	1589.8	4.47295e+07	0	0.578983	1					0.002	0.009986	High	3.76686	0				0
	IMLPWDPTGK	1	8	1	P23396	M2(Oxidation)	1173.6	5.08732e+06	0							0.002	0.01423	High	2.90343	0				0
	ACYGVLR	1	7	1	P23396	C2(Carbamidomethyl); R7(Label:13C(6))	844.445	1.14649e+07	0	0.607335	1					0.002	0.0151	High	2.44419	0				0
	FVADGIFK	1	11	1	P23396	K8(Label:13C(6))	902.51	1.07753e+07	0	0.595819	1					0.002	0.0118	High	2.41208	0				0
	FVADGIFK	1	11	1	P23396		896.49	1.82926e+07	0							0.003	0.01816	High	2.19532	0				0
	DEILPTTPISEQK	1	8	1	P23396		1470.78	0	555352				1.18898	1		0.003	0.0818				High	3.33933	0	0
	ELTAVVQK	1	12	1	P23396		887.519	3.69321e+07	0	0.641822	1					0.005	0.04149	High	2.6269	0				0
	ACYGVLR	1	7	1	P23396	C2(Carbamidomethyl)	838.424	1.88773e+07	0							0.006	0.05167	High	1.92675	0				0
Q9UKK9	ADP-sugar pyrophosphatase OS=Homo sapiens GN=NUDT5 PE=1 SV=1 - [NUDT5_HUMAN]	57.08	6	10	10	24	2.60957e+07	403809	0.62855	9	8.08768	0.920969	2	2.10797	80.4267	48.86	8	19	12.3997	8.22	2	5	219	24.3122	4.94482
	Sequence	# PSMs	# Proteins	# Protein Groups	Protein Group Accessions	Modifications	MH+ [Da]	A5: Area	B5: Area	A5: Heavy/Light	A5: Heavy/Light Count	A5: Heavy/Light Variability [%]	B5: Heavy/Light	B5: Heavy/Light Count	B5: Heavy/Light Variability [%]	q-Value	PEP	A2	XCorr A2	Probability A2	B2	XCorr B2	Probability B2	# Missed Cleavages
	KEQTADGVAVIPVLQR	1	5	1	Q9UKK9	K1(Label:13C(6)); R16(Label:13C(6))	1736.01	1.85012e+06	0	0.544647	1					0	4.873e-07	High	6.3549	0				1
	KEQTADGVAVIPVLQR	2	5	1	Q9UKK9		1723.97	23210787	0	0.595234	1					0	1.415e-06	High	6.29619	0				1
	QFRPPMGGYCIEFPAGLIDDGETPEAAALR	1	5	1	Q9UKK9	M6(Oxidation); C10(Carbamidomethyl)	3294.57	67120.5	0							0	2.566e-05	High	5.38271	0				0
	LDALVAEEHLTVDAR	3	2	1	Q9UKK9	R15(Label:13C(6))	1657.89	8.11015e+06	0	0.56621	2	19.2351				0	4.079e-05	High	4.88629	0				0
	EQTADGVAVIPVLQR	2	5	1	Q9UKK9	R15(Label:13C(6))	1601.89	15758957	0	0.54836	1					0	5.582e-05	High	4.79762	0				0
	EQTADGVAVIPVLQR	1	5	1	Q9UKK9		1595.87	2.87383e+07	0							0	3.715e-06	High	4.769	0				0
	TLHYECIVLVK	1	5	1	Q9UKK9	C6(Carbamidomethyl)	1374.75	1.12534e+07	0	0.688248	1					0	4.141e-06	High	4.46346	0				0
	TLHYECIVLVK	1	5	1	Q9UKK9	C6(Carbamidomethyl); K11(Label:13C(6))	1380.77	7.64034e+06	0							0	3.923e-05	High	4.2703	0				0
	QYIISEELISEGK	1	5	1	Q9UKK9	K13(Label:13C(6))	1514.81	1.6464e+07	0	0.62855	1					0	5.313e-05	High	4.23737	0				0
	HANAKPFEVPFLK	1	2	1	Q9UKK9	K5(Label:13C(6)); K13(Label:13C(6))	1509.86	1.23181e+07	0	0.629296	1					0	0.0002072	High	4.22425	0				0
	QYIISEELISEGK	1	5	1	Q9UKK9		1508.79	2.63379e+07	0							0	0.0001029	High	4.1089	0				0
	HANAKPFEVPFLK	1	2	1	Q9UKK9		1497.82	1.95744e+07	0							0	0.0004336	High	3.68244	0				0
	LDALVAEEHLTVDAR	1	2	1	Q9UKK9		1651.87	1.27083e+07	0							0	0.0002385	High	3.14262	0				0
	VYSYALALK	1	2	1	Q9UKK9	K9(Label:13C(6))	1033.6	1.46085e+07	0	0.637699	1					0	0.001703	High	2.84578	0				0
	VYSYALALK	1	2	1	Q9UKK9		1027.58	2.29082e+07	0							0.001	0.003406	High	2.45437	0				0
	ELEEETGYK	1	5	1	Q9UKK9		1097.5	0	657459				0.934155	1		0.001	0.05703				High	2.53668	0	0
	TTYMDPTGK	3	5	1	Q9UKK9		1013.46	0	150158				0.907968	1		0.004	0.1081				High	2.58291	0	0
	ELEEETGYK	1	5	1	Q9UKK9	K9(Label:13C(6))	1103.52	0	612628							0.006	0.131				High	2.36339	0	0
Q9UBI6	Guanine nucleotide-binding protein G(I)/G(S)/G(O) subunit gamma-12 OS=Homo sapiens GN=GNG12 PE=1 SV=3 - [GBG12_HUMAN]	56.94	2	3	3	8	343742	1.81559e+06	1.27701	2	9.59219	0.967374	2	5.88067	16.704	37.5	2	5	10.9075	41.67	2	3	72	8.00117	8.96826
	Sequence	# PSMs	# Proteins	# Protein Groups	Protein Group Accessions	Modifications	MH+ [Da]	A5: Area	B5: Area	A5: Heavy/Light	A5: Heavy/Light Count	A5: Heavy/Light Variability [%]	B5: Heavy/Light	B5: Heavy/Light Count	B5: Heavy/Light Variability [%]	q-Value	PEP	A2	XCorr A2	Probability A2	B2	XCorr B2	Probability B2	# Missed Cleavages
	SDPLLIGIPTSENPFK	3	2	1	Q9UBI6		1727.92	388297	3.45502e+06							0	3.438e-05	High	3.66397	0	High	3.40252	0	0
	SDPLLIGIPTSENPFK	1	2	1	Q9UBI6	K16(Label:13C(6))	1733.95	0	3.26383e+06				0.929786	1		0	0.004746				High	4.14803	0	0
	TASTNNIAQAR	1	1	1	Q9UBI6	R11(Label:13C(6))	1152.61	299187	0	1.19718	1					0.001	0.006602	High	3.30326	0				0
	ASADLMSYCEEHAR	1	2	1	Q9UBI6	C9(Carbamidomethyl); R14(Label:13C(6))	1645.7	0	176164				1.00648	1		0.001	0.04265				High	3.35693	0	0
	TASTNNIAQAR	2	1	1	Q9UBI6		1146.59	249909	0	1.36216	1					0.003	0.02333	High	3.2252	0				0
P56537	Eukaryotic translation initiation factor 6 OS=Homo sapiens GN=EIF6 PE=1 SV=1 - [IF6_HUMAN]	56.73	8	8	8	26	4.10617e+07	2.59349e+06	0.514276	9	9.62935	0.76706	3	5.75529	86.6893	56.73	8	20	20.8294	15.51	3	6	245	26.5822	4.67822
	Sequence	# PSMs	# Proteins	# Protein Groups	Protein Group Accessions	Modifications	MH+ [Da]	A5: Area	B5: Area	A5: Heavy/Light	A5: Heavy/Light Count	A5: Heavy/Light Variability [%]	B5: Heavy/Light	B5: Heavy/Light Count	B5: Heavy/Light Variability [%]	q-Value	PEP	A2	XCorr A2	Probability A2	B2	XCorr B2	Probability B2	# Missed Cleavages
	HGLLVPNNTTDQELQHIR	1	2	1	P56537	R18(Label:13C(6))	2091.1	1.91264e+07	0	0.576981	1					0	9.485e-10	High	6.97966	0				0
	QTVADQVLVGSYCVFSNQGGLVHPK	1	2	1	P56537	C13(Carbamidomethyl)	2703.36	1.42238e+07	0	0.514276	1					0	8.467e-09	High	6.15994	0				0
	HGLLVPNNTTDQELQHIR	4	2	1	P56537		2085.09	3.33546e+07	0	0.335512	1					0	2.806e-09	High	5.72527	0				0
	TSIEDQDELSSLLQVPLVAGTVNR	2	3	1	P56537		2584.35	2.20294e+06	0	0.540978	1					0	3.346e-05	High	5.06191	0				0
	LNEAQPSTIATSMR	2	3	1	P56537	M13(Oxidation); R14(Label:13C(6))	1540.77	9.15741e+06	1.79274e+06	0.462368	1					0	4.63e-07	High	5.05142	0	High	4.27744	0	0
	LSALGNVTTCNDYVALVHPDLDR	1	1	1	P56537	C10(Carbamidomethyl)	2543.26	1.30443e+06	0							0	2.603e-05	High	4.72951	0				0
	LNEAQPSTIATSMR	3	3	1	P56537	M13(Oxidation)	1534.75	2.00543e+07	2.42958e+06				0.737878	1		0	0.0001642	High	4.62455	0	High	4.88855	0	0
	ASFENNCEIGCFAK	2	7	1	P56537	C7(Carbamidomethyl); C11(Carbamidomethyl); K14(Label:13C(6))	1652.71	1.01971e+07	1.39206e+06	0.548704	1		0.76706	1		0	3.092e-05	High	4.34685	0	High	3.42724	0	0
	ASFENNCEIGCFAK	2	7	1	P56537	C7(Carbamidomethyl); C11(Carbamidomethyl)	1646.69	1.89365e+07	1.92008e+06							0	0.0002093	High	4.14931	0	High	3.22961	0	0
	LNEAQPSTIATSMR	1	3	1	P56537		1518.76	4.79209e+06	0	0.50422	1					0	0.001837	High	4.11183	0				0
	TSIEDQDELSSLLQVPLVAGTVNR	1	3	1	P56537	R24(Label:13C(6))	2590.36	1.13793e+06	0							0	0.0001247	High	3.92735	0				0
	ETEEILADVLK	1	1	1	P56537		1259.67	8.71546e+06	0	0.579612	1					0	0.0001421	High	3.60418	0				0
	ETEEILADVLK	1	1	1	P56537	K11(Label:13C(6))	1265.69	5.05159e+06	0							0	0.0006447	High	2.89971	0				0
	NSLPDTVQIR	2	2	1	P56537	R10(Label:13C(6))	1148.64	0	3.43081e+06				3.91962	1		0	0.01748				High	2.51698	0	0
	NSLPDTVQIR	2	2	1	P56537		1142.62	6.97761e+07	0	0.502038	1					0.002	0.01175	High	2.75057	0				0
V9HWC6	Peptidyl-prolyl cis-trans isomerase OS=Homo sapiens GN=HEL-S-39 PE=2 SV=1 - [V9HWC6_HUMAN]	56.73	2	14	14	113	1.43748e+08	4.45452e+07	1.00067	41	13.9654	0.729827	17	17.394	283.271	52.88	13	83	98.3145	55.29	13	30	208	22.728	9.31982
	Sequence	# PSMs	# Proteins	# Protein Groups	Protein Group Accessions	Modifications	MH+ [Da]	A5: Area	B5: Area	A5: Heavy/Light	A5: Heavy/Light Count	A5: Heavy/Light Variability [%]	B5: Heavy/Light	B5: Heavy/Light Count	B5: Heavy/Light Variability [%]	q-Value	PEP	A2	XCorr A2	Probability A2	B2	XCorr B2	Probability B2	# Missed Cleavages
	TVDNFVALATGEK	7	2	1	V9HWC6	K13(Label:13C(6))	1370.73	2.66424e+08	6.22701e+07	0.97409	2	6.41156				0	3.102e-06	High	4.94728	0	High	4.37543	0	0
	TVDNFVALATGEK	18	2	1	V9HWC6		1364.71	2.61702e+08	8.19197e+07	0.462378	5	226.374	0.519377	2	61.2825	0	4.719e-06	High	4.81372	0	High	4.45737	0	0
	DTNGSQFFITTVK	2	2	1	V9HWC6	K13(Label:13C(6))	1463.75	2.91664e+07	7.67027e+06	0.993705	1					0	0.0001439	High	4.76669	0	High	4.4095	0	0
	DTNGSQFFITTVK	4	2	1	V9HWC6		1457.74	2.93512e+07	8.74574e+06	1.02966	1		0.877029	1		0	0.000144	High	4.60953	0	High	4.57723	0	0
	HYGPGWVSMANAGK	5	2	1	V9HWC6	M9(Oxidation); K14(Label:13C(6))	1496.71	1.76294e+07	1.11376e+06	1.18379	3	6.93117				0	8.943e-05	High	4.58971	0	High	3.77071	0	0
	IEVEKPFAIAKE	3	2	1	V9HWC6		1373.77	2.68374e+06	1.12824e+06	1.10339	2	0.891306	0.843385	1		0	0.001478	High	4.50116	0	High	3.61395	0	1
	DKPLKDVIIADCGK	5	2	1	V9HWC6	K2(Label:13C(6)); K5(Label:13C(6)); C12(Carbamidomethyl); K14(Label:13C(6))	1589.91	1.56884e+07	3.82889e+06	0.93043	2	15.5604	0.750617	1		0	2.972e-05	High	4.44367	0	High	3.99572	0	1
	HYGPGWVSMANAGK	7	2	1	V9HWC6	M9(Oxidation)	1490.69	1.8422e+07	1.17316e+06	0.967351	1		0.998441	1		0	0.009678	High	4.23987	0	High	4.27485	0	0
	IEVEKPFAIAK	7	2	1	V9HWC6	K5(Label:13C(6)); K11(Label:13C(6))	1256.77	7.12395e+07	2.24131e+07	0.935708	2	14.6177	0.7155	2	1.99117	0	0.003346	High	3.87941	0	High	3.78195	0	0
	DFMIQGGDFTR	6	2	1	V9HWC6	M3(Oxidation)	1302.58	8.08141e+07	2.93027e+07	0.827985	3	22.969	0.649602	1		0	0.006369	High	3.60466	0	High	3.65528	0	0
	DFMIQGGDFTR	2	2	1	V9HWC6	R11(Label:13C(6))	1292.61	1.9993e+07	3.77814e+06	0.96723	1		0.879828	1		0	0.0001986	High	3.49304	0	High	2.90244	0	0
	DFMIQGGDFTR	1	2	1	V9HWC6		1286.58	2.75314e+06	0	1.07402	1					0	7.393e-05	High	3.13344	0				0
	DFMIQGGDFTR	3	2	1	V9HWC6	M3(Oxidation); R11(Label:13C(6))	1308.6	7.79703e+07	1.90351e+07							0	0.009404	High	3.08043	0	High	3.45201	0	0
	VIFGLFGK	3	2	1	V9HWC6	K8(Label:13C(6))	886.552	4.74295e+07	1.15305e+07	1.12182	2	15.7727	0.751754	1		0	0.001794	High	2.50025	0	High	1.93604	0	0
	VLEGMEVVR	5	2	1	V9HWC6	M5(Oxidation); R9(Label:13C(6))	1053.57	8.40047e+07	0	0.998305	1					0.001	0.005115	High	3.21333	0				0
	VLEGMEVVR	3	2	1	V9HWC6	R9(Label:13C(6))	1037.58	3.10863e+07	6.11493e+06	0.968154	2	4.90014	0.719383	1		0.001	0.04801	High	3.11874	0	High	3.06476	0	0
	VLEGMEVVR	3	2	1	V9HWC6		1031.56	3.34719e+07	8.55291e+06							0.001	0.003692	High	3.03791	0	High	2.58177	0	0
	VIFGLFGK	2	2	1	V9HWC6		880.531	3.80371e+07	0							0.001	0.007229	High	1.95533	0				0
	HYGPGWVSMANAGK	3	2	1	V9HWC6	K14(Label:13C(6))	1480.71	1.48077e+06	743013	1.24951	2	66.7166	1.476	1		0.002	0.01352	High	4.25518	0	High	3.85321	0	0
	VIKDFMIQGGDFTR	1	2	1	V9HWC6	K3(Label:13C(6)); M6(Oxidation); R14(Label:13C(6))	1654.87	1.6551e+06	0	0.775813	1					0.002	0.009349	High	3.05191	0				1
	DVIIADCGK	3	2	1	V9HWC6	C7(Carbamidomethyl)	990.495	4.78526e+07	1.86143e+07	0.978881	2	10.6647				0.003	0.02072	High	2.69288	0	High	2.39856	0	0
	HYGPGWVSMANAGK	1	2	1	V9HWC6		1474.7	1.7844e+06	0							0.004	0.03524	High	3.19408	0				0
	IEVEKPFAIAK	2	2	1	V9HWC6		1244.73	6.99809e+07	0	0.938302	2	12.2774				0.004	0.02477	High	2.57409	0				0
	DVIIADCGK	3	2	1	V9HWC6	C7(Carbamidomethyl); K9(Label:13C(6))	996.515	5.03254e+07	1.35033e+07				0.725425	1		0.005	0.04838	High	2.54405	0	High	2.47515	0	0
	FPDENFK	6	2	1	V9HWC6	K7(Label:13C(6))	902.435	5.45323e+07	6.27373e+06	1.04497	3	1.2295	0.447492	1		0.005	0.1248	High	2.50911	0	High	2.67324	0	0
	VYFDLR	2	2	1	V9HWC6	R6(Label:13C(6))	818.452	7.17303e+06	1.62797e+07	0.848701	1		0.729827	1		0.006	0.05252	High	1.74038	0	High	1.82838	0	0
	DKPLKDVIIADCGK	1	2	1	V9HWC6	C12(Carbamidomethyl)	1571.85	1.5392e+07	0							0.007	0.06531	High	2.82169	0				1
	FPDENFK	3	2	1	V9HWC6		896.416	3732553	1.39214e+07							0.007	0.06531	High	2.21881	0	High	2.46962	0	0
	IGDEDVGR	1	2	1	V9HWC6	R8(Label:13C(6))	866.431	0	74399.5				0.131166	1		0.008	0.1534				High	1.71571	0	0
	IEVEKPFAIAKE	1	2	1	V9HWC6	K5(Label:13C(6)); K11(Label:13C(6))	1385.81	1.63739e+07	0	1.13881	1					0.009	0.09207	High	2.80836	0				1
Q15819	Ubiquitin-conjugating enzyme E2 variant 2 OS=Homo sapiens GN=UBE2V2 PE=1 SV=4 - [UB2V2_HUMAN]	56.55	6	4	7	35	3.14113e+07	319619	1.09625	6	72.3802				138.398	56.55	7	33	7.68907	8.28	1	2	145	16.3522	8.08936
	Sequence	# PSMs	# Proteins	# Protein Groups	Protein Group Accessions	Modifications	MH+ [Da]	A5: Area	B5: Area	A5: Heavy/Light	A5: Heavy/Light Count	A5: Heavy/Light Variability [%]	B5: Heavy/Light	B5: Heavy/Light Count	B5: Heavy/Light Variability [%]	q-Value	PEP	A2	XCorr A2	Probability A2	B2	XCorr B2	Probability B2	# Missed Cleavages
	GVGDGTVSWGLEDDEDMTLTR	4	10	2	Q15819;Q13404	M17(Oxidation)	2269	2.99525e+06	0							0	2.922e-08	High	6.25028	0				0
	GVGDGTVSWGLEDDEDMTLTR	4	10	2	Q15819;Q13404	M17(Oxidation); R21(Label:13C(6))	2275.02	2.76457e+06	0							0	1.903e-08	High	6.04509	0				0
	INMNGINNSSGMVDAR	4	3	1	Q15819	M3(Oxidation); M12(Oxidation); R16(Label:13C(6))	1730.79	744802	0	1.51198	1					0	0.0001426	High	4.92534	0				0
	INMNGINNSSGMVDAR	2	3	1	Q15819	M3(Oxidation); M12(Oxidation)	1724.77	474004	0	0.545189	1					0	2.37e-06	High	4.56633	0				0
	WTGMIIGPPR	2	12	2	Q15819;Q13404	M4(Oxidation)	1143.6	1.06226e+07	0							0	4.211e-05	High	4.13541	0				0
	WTGMIIGPPR	2	12	2	Q15819;Q13404	M4(Oxidation); R10(Label:13C(6))	1149.62	1.46778e+07	0							0	6.456e-05	High	3.98303	0				0
	WTGMIIGPPR	3	12	2	Q15819;Q13404	R10(Label:13C(6))	1133.62	3.76879e+06	0							0	4.312e-05	High	3.96804	0				0
	WTGMIIGPPR	2	12	2	Q15819;Q13404		1127.6	2.74941e+06	0							0	7.953e-05	High	3.81911	0				0
	YPEAPPSVR	1	4	1	Q15819	R9(Label:13C(6))	1021.54	6.30549e+06	0	0.794826	1					0	0.0007068	High	2.84023	0				0
	LPQPPEGQTYNN	3	3	1	Q15819		1357.64	8.24995e+06	319619							0.001	0.05228	High	3.27975	0	High	3.86886	0	0
	ENMKLPQPPEGQTYNN	4	3	1	Q15819	M3(Oxidation); K4(Label:13C(6))	1881.88	1.93561e+06	0	1.17039	2	100.095				0.002	0.01596	High	4.1058	0				1
	LLEELEEGQK	2	10	2	Q15819;Q13404	K10(Label:13C(6))	1193.64	6.5468e+07	0							0.002	0.01462	High	3.27724	0				0
	YPEAPPSVR	2	4	1	Q15819		1015.52	1.40883e+07	0	1.60153	1					0.003	0.02104	High	2.64762	0				0
P28074	Proteasome subunit beta type-5 OS=Homo sapiens GN=PSMB5 PE=1 SV=3 - [PSB5_HUMAN]	56.27	4	12	12	48	2.97068e+06	9.61164e+07	0.515277	8	57.2418	0.488686	17	16.7156	47.2225	19.77	4	13	147.165	56.27	12	35	263	28.4622	6.91748
	Sequence	# PSMs	# Proteins	# Protein Groups	Protein Group Accessions	Modifications	MH+ [Da]	A5: Area	B5: Area	A5: Heavy/Light	A5: Heavy/Light Count	A5: Heavy/Light Variability [%]	B5: Heavy/Light	B5: Heavy/Light Count	B5: Heavy/Light Variability [%]	q-Value	PEP	A2	XCorr A2	Probability A2	B2	XCorr B2	Probability B2	# Missed Cleavages
	GPGLYYVDSEGNR	3	2	1	P28074		1426.66	1.35484e+06	3.14098e+07	0.591292	1		0.442093	1		0	1.599e-05	High	4.13858	0	High	4.10789	0	0
	ATAGAYIASQTVK	7	3	1	P28074		1280.69	5.38234e+06	1.44957e+08	0.349311	4	62.7696	0.255948	1		0	0.001264	High	4.09193	0	High	4.04381	0	0
	VSSDNVADLHEK	7	2	1	P28074		1313.64	2.17486e+06	7.67555e+07	0.723198	3	11.6409	0.238839	2	187.388	0	1.366e-05	High	4.08365	0	High	4.04173	0	0
	ATAGAYIASQTVK	3	3	1	P28074	K13(Label:13C(6))	1286.7	3.00282e+06	7.6775e+07				0.529641	1		0	0.009487	High	3.83096	0	High	4.18266	0	0
	DAYSGGAVNLYHVR	2	2	1	P28074	R14(Label:13C(6))	1527.77	47920.5	1.10767e+07				0.526595	1		0	0.0004488	High	3.69126	0	High	4.84544	0	0
	VIEINPYLLGTMAGGAADCSFWER	1	3	1	P28074	M12(Oxidation); C19(Carbamidomethyl)	2686.27	0	354557				0.365181	1		0	3.307e-05				High	7.34077	0	0
	ISGATFSVGSGSVYAYGVMDR	1	2	1	P28074	M19(Oxidation); R21(Label:13C(6))	2146.02	0	4.24695e+06				0.628472	1		0	1.786e-05				High	5.92823	0	0
	ISGATFSVGSGSVYAYGVMDR	3	2	1	P28074	M19(Oxidation)	2140.01	0	6.84174e+06				0.229138	1		0	0.0009603				High	5.85129	0	0
	GYSYDLEVEQAYDLAR	1	2	1	P28074		1891.87	0	9.00431e+06				0.472291	1		0	1.956e-05				High	5.70874	0	0
	GYSYDLEVEQAYDLAR	1	2	1	P28074	R16(Label:13C(6))	1897.89	0	4.19422e+06							0	2.428e-05				High	5.58185	0	0
	RGPGLYYVDSEGNR	3	2	1	P28074		1582.76	0	1.87137e+07				0.506762	1		0	0.01001				High	4.92098	0	1
	DAYSGGAVNLYHVR	2	2	1	P28074		1521.75	0	2.10345e+07							0	0.0001962				High	4.7326	0	0
	GMGLSMGTMICGWDK	1	4	1	P28074	M2(Oxidation); M6(Oxidation); M9(Oxidation); C11(Carbamidomethyl); K15(Label:13C(6))	1697.71	0	815209				0.33074	1		0	0.0008292				High	4.7011	0	0
	RGPGLYYVDSEGNR	2	2	1	P28074	R1(Label:13C(6)); R14(Label:13C(6))	1594.8	0	9.07235e+06				0.488686	1		0	0.01666				High	4.60742	0	1
	VSSDNVADLHEK	2	2	1	P28074	K12(Label:13C(6))	1319.65	0	4.19534e+07				0.551437	1		0	0.004892				High	4.49654	0	0
	GMGLSMGTMICGWDK	1	4	1	P28074	M2(Oxidation); M6(Oxidation); M9(Oxidation); C11(Carbamidomethyl)	1691.69	0	2.62466e+06							0	0.0003499				High	3.9193	0	0
	LLANMVYQYK	2	4	1	P28074		1242.65	0	6.56244e+06				0.59134	1		0	0.02024				High	3.90954	0	0
	GPGLYYVDSEGNR	1	2	1	P28074	R13(Label:13C(6))	1432.68	0	1.38271e+07							0	0.002497				High	3.82836	0	0
	LLANMVYQYK	1	4	1	P28074	K10(Label:13C(6))	1248.67	0	3.78901e+06							0	0.01379				High	3.79541	0	0
	LLANMVYQYK	1	4	1	P28074	M5(Oxidation)	1258.65	0	3.40793e+07				0.450569	1		0	0.01835				High	3.39787	0	0
	AIYQATYR	1	2	1	P28074		985.511	0	6.6637e+07							0.001	0.03536				High	2.32294	0	0
	AIYQATYR	1	2	1	P28074	R8(Label:13C(6))	991.532	0	3.34718e+07				0.502656	1		0.002	0.07855				High	2.33913	0	0
	RAIYQATYR	1	2	1	P28074		1141.61	0	3.01964e+06							0.008	0.1526				High	3.46403	0	1
P07737	Profilin-1 OS=Homo sapiens GN=PFN1 PE=1 SV=2 - [PROF1_HUMAN]	55.71	3	6	6	160	2.49483e+08	4.12659e+07	0.606809	38	13.2726	1.31199	29	13.8405	381.296	55.71	6	101	211.761	45.71	5	59	140	15.0446	8.26514
	Sequence	# PSMs	# Proteins	# Protein Groups	Protein Group Accessions	Modifications	MH+ [Da]	A5: Area	B5: Area	A5: Heavy/Light	A5: Heavy/Light Count	A5: Heavy/Light Variability [%]	B5: Heavy/Light	B5: Heavy/Light Count	B5: Heavy/Light Variability [%]	q-Value	PEP	A2	XCorr A2	Probability A2	B2	XCorr B2	Probability B2	# Missed Cleavages
	TFVNITPAEVGVLVGK	12	2	1	P07737	K16(Label:13C(6))	1649.96	1.23559e+08	59896.9	0.615494	4	6.25476	1.31745	1		0	3.247e-07	High	5.46965	0	High	4.89975	0	0
	TFVNITPAEVGVLVGK	13	2	1	P07737		1643.95	2.0192e+08	765801	0.55214	3	26.1228	0.762479	2	20.4887	0	8.396e-05	High	5.02236	0	High	4.04723	0	0
	DSLLQDGEFSMDLR	24	2	1	P07737	M11(Oxidation); R14(Label:13C(6))	1647.76	1.02713e+08	3.98298e+06	0.562234	5	1.92264	1.43688	6	7.9081	0	1.551e-06	High	4.99362	0	High	4.90289	0	0
	DSLLQDGEFSMDLR	1	2	1	P07737	R14(Label:13C(6))	1631.77	9.62929e+06	0	0.626701	1					0	2.428e-06	High	4.82597	0				0
	DSLLQDGEFSMDLR	22	2	1	P07737	M11(Oxidation)	1641.74	1.85072e+08	2.83377e+06	0.462296	6	61.3584	0.85506	2	70.4378	0	8.387e-07	High	4.69711	0	High	4.70158	0	0
	DSLLQDGEFSMDLR	1	2	1	P07737		1625.75	1.5365e+07	0							0	4.065e-06	High	4.642	0				0
	STGGAPTFNVTVTK	22	2	1	P07737	K14(Label:13C(6))	1385.74	1.76043e+08	5.69664e+07	0.671667	3	1.26285	1.11826	4	10.0558	0	0.00244	High	4.03622	0	High	4.05039	0	0
	STGGAPTFNVTVTK	22	2	1	P07737		1379.71	2.93949e+08	4.05823e+07	0.612074	4	5.52751	1.24733	6	8.00921	0	0.01043	High	3.98273	0	High	4.10618	0	0
	DSPSVWAAVPGK	19	2	1	P07737		1213.62	2.52578e+08	4.30513e+07	0.598481	3	2.7878	0.541321	3	17.4284	0	0.001063	High	3.76601	0	High	3.64465	0	0
	DSPSVWAAVPGK	10	2	1	P07737	K12(Label:13C(6))	1219.64	1.54314e+08	6.17231e+07	0.649942	3	3.01498	0.942662	2	68.9064	0	0.0006779	High	3.50491	0	High	3.45605	0	0
	TLVLLMGK	2	2	1	P07737		874.545	1.78287e+07	0	0.360307	1					0.001	0.006947	High	2.6332	0				0
	TLVLLMGK	7	2	1	P07737	M6(Oxidation); K8(Label:13C(6))	896.56	8.03503e+07	5.10833e+06	0.938408	2	40.7075	1.54706	3	5.46236	0.001	0.05776	High	2.07538	0	High	2.16298	0	0
	SSFYVNGLTLGGQK	1	3	1	P07737	K14(Label:13C(6))	1476.78	23769.8	0	1.16489	1					0.002	0.01509	High	3.70371	0				0
	TLVLLMGK	2	2	1	P07737	M6(Oxidation)	890.539	1.40399e+08	0	0.573075	1					0.002	0.0086	High	2.39126	0				0
	TLVLLMGK	2	2	1	P07737	K8(Label:13C(6))	880.564	1.19722e+07	0	0.671514	1					0.002	0.0121	High	2.1087	0				0
O75368	SH3 domain-binding glutamic acid-rich-like protein OS=Homo sapiens GN=SH3BGRL PE=1 SV=1 - [SH3L1_HUMAN]	55.26	3	6	6	47	5.54654e+06	1.27565e+06	0.878055	11	9.39021	0.953599	6	21.3216	104.471	46.49	5	30	59.3295	28.95	4	17	114	12.7664	5.24951
	Sequence	# PSMs	# Proteins	# Protein Groups	Protein Group Accessions	Modifications	MH+ [Da]	A5: Area	B5: Area	A5: Heavy/Light	A5: Heavy/Light Count	A5: Heavy/Light Variability [%]	B5: Heavy/Light	B5: Heavy/Light Count	B5: Heavy/Light Variability [%]	q-Value	PEP	A2	XCorr A2	Probability A2	B2	XCorr B2	Probability B2	# Missed Cleavages
	ENNAVYAFLGLTAPPGSK	1	3	1	O75368		1848.95	207732	0	0.84517	1					0	0.0004328	High	4.5605	0				0
	VYIASSSGSTAIK	15	1	1	O75368		1283.69	5.9227e+06	1.49804e+06	1.87221	4	18.6254	0.919225	1		0	0.0004472	High	4.14857	0	High	4.02263	0	0
	VYIASSSGSTAIK	13	1	1	O75368	K13(Label:13C(6))	1289.71	1.2394e+07	2.93647e+06	0.878055	3	1.6403	1.31287	2	85.0385	0	0.0005562	High	3.9907	0	High	4.18303	0	0
	QQDVLGFLEANK	2	2	1	O75368	K12(Label:13C(6))	1367.73	1.54048e+06	0	0.706848	1					0	0.000159	High	3.86779	0				0
	DIAANEENR	9	2	1	O75368		1031.48	2.04943e+06	715619	0.824281	1		1.02444	2	5.18472	0	0.01907	High	3.06165	0	High	3.08372	0	0
	GDYDAFFEAR	1	3	1	O75368	R10(Label:13C(6))	1196.53	0	75860.4							0	0.02248				High	2.6714	0	0
	ENNAVYAFLGLTAPPGSK	1	3	1	O75368	K18(Label:13C(6))	1854.97	196261	0							0.001	0.003324	High	4.07035	0				0
	DIAANEENRK	2	2	1	O75368	R9(Label:13C(6)); K10(Label:13C(6))	1171.61	504976	174861				0.729108	1		0.001	0.04812	High	2.901	0	High	2.89643	0	1
	GDYDAFFEAR	1	3	1	O75368		1190.51	0	50263.1							0.001	0.05407				High	2.26971	0	0
	QQDVLGFLEANK	1	2	1	O75368		1361.71	2.19619e+06	0							0.002	0.01461	High	2.55231	0				0
	DIAANEENRK	1	2	1	O75368		1159.57	605352	0	0.834187	1					0.008	0.08078	High	2.94977	0				1
P04792	Heat shock protein beta-1 OS=Homo sapiens GN=HSPB1 PE=1 SV=2 - [HSPB1_HUMAN]	55.12	4	10	10	68	9.34041e+07	2.54982e+07	0.760171	19	13.7234	1.40309	11	5.56387	168.921	55.12	10	42	90.6362	55.12	9	26	205	22.7685	6.40479
	Sequence	# PSMs	# Proteins	# Protein Groups	Protein Group Accessions	Modifications	MH+ [Da]	A5: Area	B5: Area	A5: Heavy/Light	A5: Heavy/Light Count	A5: Heavy/Light Variability [%]	B5: Heavy/Light	B5: Heavy/Light Count	B5: Heavy/Light Variability [%]	q-Value	PEP	A2	XCorr A2	Probability A2	B2	XCorr B2	Probability B2	# Missed Cleavages
	KYTLPPGVDPTQVSSSLSPEGTLTVEAPMPK	2	2	1	P04792	K1(Label:13C(6)); M29(Oxidation); K31(Label:13C(6))	3254.7	1.32045e+07	0	0.728489	1					0	3.308e-05	High	7.71726	0				1
	KYTLPPGVDPTQVSSSLSPEGTLTVEAPMPK	5	2	1	P04792	M29(Oxidation)	3242.65	1.87518e+07	1.55914e+06	0.796246	2	4.63715	1.40309	1		0	8.648e-08	High	7.70377	0	High	5.31407	0	1
	YTLPPGVDPTQVSSSLSPEGTLTVEAPMPK	2	2	1	P04792	M28(Oxidation)	3114.57	5.36245e+06	0	0.619546	1					0	5.758e-06	High	7.3067	0				0
	VSLDVNHFAPDELTVK	5	3	1	P04792	K16(Label:13C(6))	1789.95	5.26508e+07	2.80371e+07	0.931907	2	18.5968	1.21116	2	6.96513	0	6.686e-05	High	5.89085	0	High	5.31056	0	0
	LATQSNEITIPVTFESR	8	3	1	P04792	R17(Label:13C(6))	1912.01	6.81635e+07	1.48686e+07	0.795359	2	6.95911	1.35389	2	8.5078	0	9.983e-05	High	5.01421	0	High	4.68382	0	0
	LATQSNEITIPVTFESR	6	3	1	P04792		1905.99	8.98151e+07	1.02706e+07	0.671703	1					0	0.000659	High	4.76331	0	High	3.848	0	0
	LFDQAFGLPR	3	2	1	P04792	R10(Label:13C(6))	1169.64	7.81996e+07	1.94847e+07	0.760171	1					0	5.777e-05	High	3.95658	0	High	3.89492	0	0
	LFDQAFGLPR	3	2	1	P04792		1163.62	1.02871e+08	1.48083e+07				1.3158	1		0	0.0006799	High	3.69205	0	High	3.91651	0	0
	TKDGVVEITGK	2	2	1	P04792	K2(Label:13C(6)); K11(Label:13C(6))	1158.68	7.37366e+06	3.30716e+06	0.817709	1					0	0.007054	High	3.63488	0	High	3.67418	0	1
	QLSSGVSEIR	6	3	1	P04792	R10(Label:13C(6))	1081.6	5.69599e+07	2.49994e+07	0.849677	2	41.4438	0.862863	1		0	0.007747	High	3.28375	0	High	3.45407	0	0
	DGVVEITGK	7	2	1	P04792		917.494	3.36319e+07	9.54113e+06	0.894144	2	12.7642	1.40675	1		0	0.02518	High	3.02178	0	High	3.03406	0	0
	AQLGGPEAAK	6	3	1	P04792		941.508	2.69053e+06	1.12737e+06	0.350589	3	96.0682	1.4567	1		0	0.0003544	High	3.01609	0	High	2.6246	0	0
	AQLGGPEAAK	3	3	1	P04792	K10(Label:13C(6))	947.528	895660	1.6491e+06							0	0.01284	High	2.45561	0	High	2.48015	0	0
	TKDGVVEITGK	1	2	1	P04792		1146.64	0	2.33143e+06				1.42971	1		0	0.01175				High	3.93528	0	1
	GPSWDPFR	2	2	1	P04792	R8(Label:13C(6))	967.473	1.77226e+07	6.32946e+06	0.753663	1		1.43943	1		0.001	0.005092	High	2.80591	0	High	2.84043	0	0
	VSLDVNHFAPDELTVK	2	3	1	P04792		1783.93	6.39801e+07	2.26262e+06							0.001	0.05072	High	2.59105	0	High	4.90148	0	0
	QLSSGVSEIR	2	3	1	P04792		1075.58	8.75262e+07	2.89726e+07							0.001	0.03827	High	2.58613	0	High	2.9229	0	0
	GPSWDPFR	2	2	1	P04792		961.453	2.35153e+07	4.3972e+06							0.001	0.003233	High	2.53511	0	High	2.46418	0	0
	DGVVEITGK	1	2	1	P04792	K9(Label:13C(6))	923.515	0	1.35014e+07							0.001	0.03591				High	2.17584	0	0
Q92876	Kallikrein-6 OS=Homo sapiens GN=KLK6 PE=1 SV=1 - [KLK6_HUMAN]	54.51	2	9	9	19	2.21099e+07	0	1.00354	10	9.59829				69.3104	54.51	9	19					244	26.8384	7.44482
	Sequence	# PSMs	# Proteins	# Protein Groups	Protein Group Accessions	Modifications	MH+ [Da]	A5: Area	B5: Area	A5: Heavy/Light	A5: Heavy/Light Count	A5: Heavy/Light Variability [%]	B5: Heavy/Light	B5: Heavy/Light Count	B5: Heavy/Light Variability [%]	q-Value	PEP	A2	XCorr A2	Probability A2	B2	XCorr B2	Probability B2	# Missed Cleavages
	EECEHAYPGQITQNMLCAGDEK	2	2	1	Q92876	C3(Carbamidomethyl); M15(Oxidation); C17(Carbamidomethyl); K22(Label:13C(6))	2602.1	2.4728e+06	0	1.01882	1					0	5.22e-08	High	6.98469	0				0
	TADGDFPDTIQCAYIHLVSR	2	2	1	Q92876	C12(Carbamidomethyl); R20(Label:13C(6))	2285.11	1.3828e+07	0	1.02955	1					0	4.393e-06	High	4.1808	0				0
	TADGDFPDTIQCAYIHLVSR	2	2	1	Q92876	C12(Carbamidomethyl)	2279.08	1.28057e+07	0							0	1.333e-06	High	3.98298	0				0
	LSELIQPLPLER	1	2	1	Q92876	R12(Label:13C(6))	1413.84	3.06481e+07	0	0.891856	1					0	0.0002193	High	3.63978	0				0
	AVIHPDYDAASHDQDIMLLR	1	1	1	Q92876	M17(Oxidation); R20(Label:13C(6))	2302.12	17684525	0	0.988492	1					0	0.001246	High	2.99417	0				0
	AVIHPDYDAASHDQDIMLLR	1	1	1	Q92876		2280.11	5.88391e+06	0	1.2537	1					0	0.0002586	High	2.91247	0				0
	GLVSWGNIPCGSK	1	2	1	Q92876	C10(Carbamidomethyl); K13(Label:13C(6))	1380.7	1.95082e+06	0	0.525455	1					0.001	0.007647	High	3.82719	0				0
	LSELIQPLPLER	1	2	1	Q92876		1407.82	3.43643e+07	0							0.001	0.00464	High	3.40478	0				0
	EKPGVYTNVCR	2	2	1	Q92876	K2(Label:13C(6)); C10(Carbamidomethyl); R11(Label:13C(6))	1334.69	3.38171e+06	0							0.002	0.01269	High	2.64192	0				0
	YTNWIQK	1	2	1	Q92876		952.488	9.76164e+06	0							0.003	0.02344	High	2.52121	0				0
	KPNLQVFLGK	1	1	1	Q92876		1143.69	9.25306e+06	0							0.005	0.04699	High	3.3432	0				0
	DSCQGDSGGPLVCGDHLR	1	2	1	Q92876	C3(Carbamidomethyl); C13(Carbamidomethyl)	1929.82	1.02934e+07	0	1.10955	1					0.007	0.07302	High	2.50991	0				0
	KPNLQVFLGK	1	1	1	Q92876	K1(Label:13C(6)); K10(Label:13C(6))	1155.73	8.67537e+06	0	0.937567	1					0.009	0.09028	High	3.67282	0				0
	EKPGVYTNVCR	2	2	1	Q92876	C10(Carbamidomethyl)	1322.65	1.42809e+07	0	1.00709	2	8.56217				0.009	0.09006	High	3.31255	0				0
Q9NZ23	Drug-sensitive protein 1 OS=Homo sapiens GN=YA61 PE=2 SV=1 - [Q9NZ23_HUMAN]	54.41	1	5	5	71	1.44183e+07	1.25833e+07	0.276715	14	58.0398	0.154981	14	72.5279	128.83	53.68	4	35	128.078	54.41	5	36	136	14.8577	7.50342
	Sequence	# PSMs	# Proteins	# Protein Groups	Protein Group Accessions	Modifications	MH+ [Da]	A5: Area	B5: Area	A5: Heavy/Light	A5: Heavy/Light Count	A5: Heavy/Light Variability [%]	B5: Heavy/Light	B5: Heavy/Light Count	B5: Heavy/Light Variability [%]	q-Value	PEP	A2	XCorr A2	Probability A2	B2	XCorr B2	Probability B2	# Missed Cleavages
	VQNESFQYNEDQVVSSDIVNNTHGSIFDATLTK	6	1	1	Q9NZ23		3699.76	4.69535e+06	2.29223e+06	0.337879	2	43.2158				0	2.974e-06	High	5.44517	0	High	6.34841	0	0
	SNPSVEEVNAEMK	22	1	1	Q9NZ23	M12(Oxidation)	1449.66	5.0049e+06	3.61685e+06	0.299583	3	5.68576	0.0982048	4	11.8199	0	0.001608	High	4.20853	0	High	4.29699	0	0
	AAAYNIVPSSTGAAK	13	1	1	Q9NZ23		1420.75	2.75956e+07	2.95457e+07	0.183452	5	48.352	0.118343	4	34.6618	0	0.01256	High	4.09635	0	High	4.40115	0	0
	AAAYNIVPSSTGAAK	6	1	1	Q9NZ23	K15(Label:13C(6))	1426.76	9.44536e+06	3.26124e+06							0	0.001057	High	4.03376	0	High	3.82544	0	0
	SNPSVEEVNAEMK	7	1	1	Q9NZ23		1433.66	1.19181e+06	1.41301e+06	0.379484	1		0.964035	2	859.276	0	0.0003498	High	3.85225	0	High	3.64244	0	0
	AIGLVVPSLTGK	8	1	1	Q9NZ23		1154.72	1.06545e+07	4.58736e+06	0.164898	3	43.2784	0.214045	3	5.36909	0	0.0169	High	3.54836	0	High	3.32148	0	0
	SNPSVEEVNAEMKR	1	1	1	Q9NZ23	M12(Oxidation)	1605.76	0	260953							0	0.02467				High	3.349	0	1
	SNPSVEEVNAEMK	5	1	1	Q9NZ23	M12(Oxidation); K13(Label:13C(6))	1455.68	697431	717407							0.001	0.05474	High	3.70024	0	High	3.25635	0	0
	AIGLVVPSLTGK	1	1	1	Q9NZ23	K12(Label:13C(6))	1160.74	0	484721				0.120915	1		0.001	0.05328				High	3.87457	0	0
	SNPSVEEVNAEMK	2	1	1	Q9NZ23	K13(Label:13C(6))	1439.68	141162	46414.3							0.002	0.01455	High	2.75051	0	High	2.151	0	0
O43399	Tumor protein D54 OS=Homo sapiens GN=TPD52L2 PE=1 SV=2 - [TPD54_HUMAN]	54.37	12	10	10	37	2.25084e+07	4.7306e+06	0.615021	13	20.7717	0.995244	7	47.6978	92.6289	54.37	10	23	55.0636	37.38	6	14	206	22.2243	5.36377
	Sequence	# PSMs	# Proteins	# Protein Groups	Protein Group Accessions	Modifications	MH+ [Da]	A5: Area	B5: Area	A5: Heavy/Light	A5: Heavy/Light Count	A5: Heavy/Light Variability [%]	B5: Heavy/Light	B5: Heavy/Light Count	B5: Heavy/Light Variability [%]	q-Value	PEP	A2	XCorr A2	Probability A2	B2	XCorr B2	Probability B2	# Missed Cleavages
	GLLSDSMTDVPVDTGVAAR	4	9	1	O43399	M7(Oxidation)	1919.94	1.80244e+07	2.03655e+06	0.629908	2	17.1305	0.784313	1		0	1.376e-08	High	6.15925	0	High	6.0182	0	0
	GLLSDSMTDVPVDTGVAAR	3	9	1	O43399	M7(Oxidation); R19(Label:13C(6))	1925.96	1.01992e+07	1.333e+06							0	1.285e-08	High	5.78407	0	High	5.62367	0	0
	TPAVEGLTEAEEEELR	3	11	1	O43399		1772.86	6.90526e+06	1.43389e+06	0.563186	1		0.73334	1		0	0.0001016	High	5.13589	0	High	5.3884	0	0
	TSAALSTVGSAISR	3	10	1	O43399		1320.71	3.00923e+07	5.06287e+06				0.995244	1		0	5.816e-06	High	4.88392	0	High	4.71619	0	0
	TPAVEGLTEAEEEELR	1	11	1	O43399	R16(Label:13C(6))	1778.88	1.13709e+06	0	1.75426	1					0	8.777e-05	High	4.85691	0				0
	TSAALSTVGSAISR	1	10	1	O43399	R14(Label:13C(6))	1326.73	2.09143e+07	0	0.695006	1					0	1.099e-05	High	4.84581	0				0
	TPAVEGLTEAEEEELRAELTK	2	11	1	O43399	R16(Label:13C(6)); K21(Label:13C(6))	2327.21	3.57615e+06	0	0.417521	1					0	1.784e-06	High	4.7483	0				1
	LGLSTLGELK	2	12	1	O43399		1030.61	1.85441e+07	0	1.04808	2	109.34				0	0.0001386	High	3.73434	0				0
	SWHDVQVSSAYVK	1	7	1	O43399		1505.74	5.48871e+06	0	0.945202	1					0	5.358e-05	High	3.60032	0				0
	VEEEIVTLR	3	11	1	O43399	R9(Label:13C(6))	1093.62	1.03023e+07	5.42556e+06	0.545415	1					0	0.0004876	High	3.5545	0	High	3.32785	0	0
	LGLSTLGELK	1	12	1	O43399	K10(Label:13C(6))	1036.63	1.06864e+07	0							0	0.0004273	High	3.4882	0				0
	VEEEIVTLR	4	11	1	O43399		1087.6	1.88889e+07	3946556				1.42621	1		0	0.005297	High	3.31462	0	High	3.45753	0	0
	TQETLSQAGQK	4	9	1	O43399	K11(Label:13C(6))	1196.62	93305.8	367186	1.33263	1		1.09749	1		0	0.02569	High	3.14787	0	High	3.11195	0	0
	TQETLSQAGQK	1	9	1	O43399		1190.61	0	103335				3.21806	1		0	0.006658				High	3.16481	0	0
	VTQSDLYK	2	6	1	O43399		953.494	1.07835e+07	3.70335e+06	0.615021	1		0.704108	1		0.001	0.006841	High	2.65398	0	High	2.62053	0	0
	VTQSDLYK	1	6	1	O43399	K8(Label:13C(6))	959.515	0	2.57171e+06							0.001	0.03406				High	2.49327	0	0
	LGEWNEK	1	6	1	O43399		875.424	4.24907e+06	0	0.433107	1					0.007	0.06743	High	2.22659	0				0
P01040	Cystatin-A OS=Homo sapiens GN=CSTA PE=1 SV=1 - [CYTA_HUMAN]	54.08	2	5	5	48	8.36993e+06	5.66206e+06	0.265296	2	268.087	0.138979	4	166.251	92.4954	44.9	4	25	72.5931	46.94	4	23	98	10.9997	5.50342
	Sequence	# PSMs	# Proteins	# Protein Groups	Protein Group Accessions	Modifications	MH+ [Da]	A5: Area	B5: Area	A5: Heavy/Light	A5: Heavy/Light Count	A5: Heavy/Light Variability [%]	B5: Heavy/Light	B5: Heavy/Light Count	B5: Heavy/Light Variability [%]	q-Value	PEP	A2	XCorr A2	Probability A2	B2	XCorr B2	Probability B2	# Missed Cleavages
	SLPGQNEDLVLTGYQVDK	15	1	1	P01040		1976	1.04594e+07	5.81022e+06				0.198775	2	325.833	0	0.000547	High	4.61137	0	High	4.19939	0	0
	TQVVAGTNYYIK	19	2	1	P01040		1356.72	1.25506e+07	6.76929e+06	0.705475	1					0	5.023e-05	High	4.29998	0	High	4.21469	0	0
	NKDDELTGF	1	1	1	P01040		1038.47	0	2.51486e+06							0.001	0.03087				High	3.07269	0	1
	LEAVQYK	12	2	1	P01040		850.468	2.09977e+06	4.40666e+06	0.0997656	1		0.128537	2	166.251	0.002	0.01517	High	2.38617	0	High	2.41024	0	0
	TNETYGK	1	2	1	P01040		812.38	113854	0							0.007	0.07385	High	2.29304	0				0
P32119	Peroxiredoxin-2 OS=Homo sapiens GN=PRDX2 PE=1 SV=5 - [PRDX2_HUMAN]	54.04	4	8	9	70	2.23516e+07	2.85664e+08	1.0145	8	173.534	0.700881	10	7.05632	95.5506	23.23	5	33	115.484	54.04	9	37	198	21.8782	5.97314
	Sequence	# PSMs	# Proteins	# Protein Groups	Protein Group Accessions	Modifications	MH+ [Da]	A5: Area	B5: Area	A5: Heavy/Light	A5: Heavy/Light Count	A5: Heavy/Light Variability [%]	B5: Heavy/Light	B5: Heavy/Light Count	B5: Heavy/Light Variability [%]	q-Value	PEP	A2	XCorr A2	Probability A2	B2	XCorr B2	Probability B2	# Missed Cleavages
	QITVNDLPVGR	7	6	2	Q06830;P32119		1211.68	1.88443e+07	572048471							0	4.8e-05	High	3.70032	0	High	3.48991	0	0
	QITVNDLPVGR	8	6	2	Q06830;P32119	R11(Label:13C(6))	1217.7	4.08513e+07	384523176							0	0.0001063	High	3.67946	0	High	3.37968	0	0
	ATAVVDGAFK	8	4	1	P32119	K10(Label:13C(6))	984.544	6.69103e+06	9.5638e+07	0.822513	2	173.534	0.701311	2	6.65913	0	0.008484	High	3.34874	0	High	3.87037	0	0
	TDEGIAYR	11	2	1	P32119	R8(Label:13C(6))	930.466	1.06104e+07	1.00753e+08	0.619012	3	101.959	0.704037	3	15.5694	0	0.005616	High	3.27968	0	High	3.39754	0	0
	TDEGIAYR	3	2	1	P32119		924.444	6.09257e+06	1.43107e+08							0	0.001181	High	3.18573	0	High	3.12504	0	0
	ATAVVDGAFK	7	4	1	P32119		978.524	3446601	141836794							0	0.01405	High	3.15651	0	High	3.53986	0	0
	LSEDYGVLK	7	3	1	P32119		1023.54	5.51972e+06	1.1577e+08	2.825	1		0.794943	1		0	0.009374	High	2.88757	0	High	3.02452	0	0
	LSEDYGVLK	2	3	1	P32119	K9(Label:13C(6))	1029.56	1.55932e+07	9.20306e+07							0	0.01986	High	2.6912	0	High	2.95771	0	0
	KEGGLGPLNIPLLADVTR	3	3	1	P32119		1863.08	0	3.30219e+06				0.697738	1		0	0.006714				High	5.59602	0	1
	LVQAFQYTDEHGEVCPAGWKPGSDTIKPNVDDSK	1	1	1	P32119	C15(Carbamidomethyl); K20(Label:13C(6)); K27(Label:13C(6)); K34(Label:13C(6))	3806.83	0	0							0	0.001527				High	4.59287	0	0
	EGGLGPLNIPLLADVTR	1	3	1	P32119	R17(Label:13C(6))	1741	0	4.503e+06				0.6346	1		0	0.0006591				High	4.46377	0	0
	KEGGLGPLNIPLLADVTR	1	3	1	P32119	K1(Label:13C(6)); R18(Label:13C(6))	1875.11	0	2.30406e+06							0	0.0003684				High	3.47595	0	1
	GLFIIDGK	4	2	1	P32119		862.505	3.80335e+06	6.06977e+07							0.001	0.004338	High	2.32501	0	High	2.26592	0	0
	GLFIIDGK	3	2	1	P32119	K8(Label:13C(6))	868.524	6.32373e+06	4.46809e+07	0.761345	2	168.023	0.736515	1		0.002	0.01053	High	2.66592	0	High	2.60712	0	0
	EGGLGPLNIPLLADVTR	1	3	1	P32119		1734.98	0	7.0958e+06							0.002	0.06454				High	3.76277	0	0
	LVQAFQYTDEHGEVCPAGWKPGSDTIKPNVDDSK	2	1	1	P32119	C15(Carbamidomethyl)	3788.8	0	3.51947e+06							0.003	0.101				High	2.38133	0	0
	IGKPAPDFK	1	4	1	P32119	K3(Label:13C(6)); K9(Label:13C(6))	984.591	0	1.55306e+07				0.687821	1		0.003	0.08522				High	2.25641	0	0
Q04917	14-3-3 protein eta OS=Homo sapiens GN=YWHAH PE=1 SV=4 - [1433F_HUMAN]	53.66	6	8	12	96	2.81058e+08	3.09216e+07	0.567064	5	5.57661	0.553029	1		219.028	45.93	11	64	98.0063	40.65	8	32	246	28.201	4.84326
	Sequence	# PSMs	# Proteins	# Protein Groups	Protein Group Accessions	Modifications	MH+ [Da]	A5: Area	B5: Area	A5: Heavy/Light	A5: Heavy/Light Count	A5: Heavy/Light Variability [%]	B5: Heavy/Light	B5: Heavy/Light Count	B5: Heavy/Light Variability [%]	q-Value	PEP	A2	XCorr A2	Probability A2	B2	XCorr B2	Probability B2	# Missed Cleavages
	QAFDDAIAELDTLNEDSYK	2	3	1	Q04917		2157.98	8.20039e+06	0	0.523284	1					0	1.432e-06	High	5.2964	0				0
	AVTELNEPLSNEDR	3	1	1	Q04917	R14(Label:13C(6))	1592.79	2.47532e+07	1.32926e+06							0	7.393e-06	High	5.11649	0	High	4.64633	0	0
	QAFDDAIAELDTLNEDSYK	3	3	1	Q04917	K19(Label:13C(6))	2164	7.90069e+06	16828	0.588783	1					0	4.146e-07	High	5.00812	0	High	4.84413	0	0
	KNSVVEASEAAYK	2	3	1	Q04917		1395.71	2.35739e+06	0	0.555992	1					0	0.000409	High	4.85902	0				1
	AVTELNEPLSNEDR	4	1	1	Q04917		1586.76	4.56469e+07	3.00163e+06							0	2.147e-05	High	4.71996	0	High	4.04001	0	0
	NSVVEASEAAYK	3	3	1	Q04917		1267.61	3.30332e+07	4.54159e+06	0.567064	1					0	0.0001877	High	4.47233	0	High	3.2435	0	0
	KNSVVEASEAAYK	1	3	1	Q04917	K1(Label:13C(6)); K13(Label:13C(6))	1407.75	1.31069e+06	0							0	0.0002383	High	4.164	0				1
	NSVVEASEAAYK	2	3	1	Q04917	K12(Label:13C(6))	1273.63	1.8967e+07	2.1822e+06				0.553029	1		0	7.311e-05	High	4.00653	0	High	3.5659	0	0
	DSTLIMQLLR	4	29	7	P61981;P62258;P63104;P27348;P31946-2;P31947-2;Q04917	R10(Label:13C(6))	1195.68	7.23336e+07	2.56012e+06							0	0.0001808	High	3.88247	0	High	2.7869	0	0
	DSTLIMQLLR	15	29	7	P61981;P62258;P63104;P27348;P31946-2;P31947-2;Q04917	M6(Oxidation)	1205.66	1.8928e+08	1.03254e+07							0	0.0001008	High	3.86032	0	High	3.66757	0	0
	ELETVCNDVLSLLDK	1	4	1	Q04917	C6(Carbamidomethyl)	1747.88	3.23756e+06	0							0	6.23e-05	High	3.75566	0				0
	DSTLIMQLLR	5	29	7	P61981;P62258;P63104;P27348;P31946-2;P31947-2;Q04917		1189.66	1.13169e+08	5.39167e+06							0	0.0002467	High	3.67485	0	High	2.95942	0	0
	DSTLIMQLLR	10	29	7	P61981;P62258;P63104;P27348;P31946-2;P31947-2;Q04917	M6(Oxidation); R10(Label:13C(6))	1211.68	9.25687e+07	4.54035e+06							0	0.001461	High	3.64622	0	High	3.64769	0	0
	YLAEVASGEK	5	4	1	Q04917		1066.54	2.82155e+07	3.78267e+06	0.622993	1					0	0.0007512	High	3.44193	0	High	3.58686	0	0
	YLAEVASGEK	2	4	1	Q04917	K10(Label:13C(6))	1072.56	1.75781e+07	0							0	0.0009282	High	3.06316	0				0
	VISSIEQK	5	21	5	P31947-2;P61981;P27348;Q04917;P31946-2	K8(Label:13C(6))	909.536	4.16757e+07	9.02118e+06							0	0.001492	High	3.00368	0	High	2.8693	0	0
	VISSIEQK	9	21	5	P31947-2;P61981;P27348;Q04917;P31946-2		903.516	5.09441e+07	9.74175e+06							0	0.001111	High	2.95013	0	High	2.94874	0	0
	NLLSVAYK	7	36	7	P61981;P62258;P63104;P27348;Q04917;P31946-2;P31947-2	K8(Label:13C(6))	913.546	3.69503e+08	3.12035e+07							0.001	0.004412	High	2.77227	0	High	2.63181	0	0
	LAEQAER	1	33	7	P61981;P62258;P63104;P27348;Q04917;P31946-2;P31947-2		816.424	1.28279e+06	0							0.001	0.00346	High	2.73235	0				0
	NLLSVAYK	10	36	7	P61981;P62258;P63104;P27348;Q04917;P31946-2;P31947-2		907.527	6.02949e+08	7.26977e+07							0.001	0.005445	High	2.69701	0	High	2.6615	0	0
	DNLTLWTSDQQDEEAGEGN	1	3	1	Q04917		2121.89	0	115459							0.001	0.04246				High	3.13678	0	0
	YDDMASAMK	1	4	1	Q04917		1031.42	2.75015e+06	0							0.003	0.01703	High	2.78935	0				0
P04075	Fructose-bisphosphate aldolase A OS=Homo sapiens GN=ALDOA PE=1 SV=2 - [ALDOA_HUMAN]	53.57	13	15	15	170	4.53102e+07	3.84406e+07	0.353744	29	41.3051	0.325548	35	27.9791	259.932	53.57	15	69	392.657	43.68	12	101	364	39.3953	8.08936
	Sequence	# PSMs	# Proteins	# Protein Groups	Protein Group Accessions	Modifications	MH+ [Da]	A5: Area	B5: Area	A5: Heavy/Light	A5: Heavy/Light Count	A5: Heavy/Light Variability [%]	B5: Heavy/Light	B5: Heavy/Light Count	B5: Heavy/Light Variability [%]	q-Value	PEP	A2	XCorr A2	Probability A2	B2	XCorr B2	Probability B2	# Missed Cleavages
	TVPPAVTGITFLSGGQSEEEASINLNAINK	4	6	1	P04075		3057.58	1.60094e+06	504458	0.252187	1					0	2.43e-06	High	7.54099	0	High	5.51865	0	0
	YTPSGQAGAAASESLFVSNHAY	18	5	1	P04075		2228.03	2.79156e+07	1.39592e+07							0	1.146e-05	High	6.20063	0	High	6.73784	0	0
	GVVPLAGTNGETTTQGLDGLSER	9	10	1	P04075		2272.15	1.09028e+07	6.76123e+06	0.252845	1		0.313387	3	7.12545	0	3.966e-05	High	5.88361	0	High	6.40718	0	0
	GVVPLAGTNGETTTQGLDGLSER	4	10	1	P04075	R23(Label:13C(6))	2278.17	2.66221e+06	2.15871e+06							0	0.0001527	High	5.53386	0	High	5.66037	0	0
	IGEHTPSALAIMENANVLAR	1	10	1	P04075	M12(Oxidation); R20(Label:13C(6))	2129.12	3.2001e+06	0	0.329844	1					0	1.349e-05	High	5.21699	0				0
	GILAADESTGSIAK	11	6	1	P04075	K14(Label:13C(6))	1338.72	3.60169e+07	2.28532e+07	0.372739	2	26.0497	0.334096	3	52.8347	0	0.000232	High	4.78761	0	High	5.21148	0	0
	GILAADESTGSIAK	16	6	1	P04075		1332.7	1.55517e+07	6.8403e+07	0.330129	4	76.3368	0.145134	4	139.188	0	0.004819	High	4.594	0	High	4.67035	0	0
	IGEHTPSALAIMENANVLAR	1	10	1	P04075		2107.1	2.58704e+06	0	0.869436	1					0	0.001385	High	4.58699	0				0
	LQSIGTENTEENR	22	8	1	P04075		1490.71	1.439e+07	8.95234e+06	0.360942	2	36.6435	0.292242	4	19.664	0	0.002621	High	4.25599	0	High	4.41771	0	0
	LQSIGTENTEENR	6	8	1	P04075	R13(Label:13C(6))	1496.73	4.08809e+06	2.80441e+06	0.401252	1		0.595388	1		0	3.187e-05	High	4.19272	0	High	4.06415	0	0
	ALANSLACQGK	8	5	1	P04075	C8(Carbamidomethyl); K11(Label:13C(6))	1138.6	1.3944e+07	7.9469e+06	0.405792	2	34.8586	0.485307	2	44.0174	0	0.004301	High	4.12556	0	High	4.143	0	0
	ALANSLACQGK	19	5	1	P04075	C8(Carbamidomethyl)	1132.58	4.36859e+07	2.17498e+07	0.331537	1		0.338921	1		0	0.005551	High	4.03505	0	High	4.1351	0	0
	ADDGRPFPQVIK	5	9	1	P04075	R5(Label:13C(6)); K12(Label:13C(6))	1354.75	1.44981e+07	2.55407e+06	0.345267	2	45.3947				0	0.001898	High	3.12708	0	High	2.07615	0	0
	QLLLTADDR	5	9	1	P04075		1044.57	6.97747e+06	2.5169e+07	0.477288	1		0.642544	1		0	0.005753	High	2.98493	0	High	3.07874	0	0
	QLLLTADDR	5	9	1	P04075	R9(Label:13C(6))	1050.59	1.34644e+07	8.04779e+06	0.303606	1		0.32289	2	1.21568	0	0.006877	High	2.964	0	High	3.0889	0	0
	AAQEEYVK	7	6	1	P04075		937.463	536676	4.87262e+06	0.450674	2	37.0931	0.0690673	3	22.0817	0	0.01958	High	2.84429	0	High	2.79307	0	0
	AAQEEYVK	8	6	1	P04075	K8(Label:13C(6))	943.483	229231	334126	0.529371	1		0.611321	1		0	0.01482	High	2.65211	0	High	2.94896	0	0
	ADDGRPFPQVIK	5	9	1	P04075		1342.71	5.62277e+07	9.30015e+06				0.285112	3	5.17927	0	0.006986	High	2.5812	0	High	2.93451	0	0
	FSHEEIAMATVTALR	1	8	1	P04075	M8(Oxidation)	1691.84	5.69772e+06	0	0.292623	1					0.001	0.006202	High	3.1448	0				0
	ELSDIAHR	1	8	1	P04075	R8(Label:13C(6))	946.508	1.65452e+06	0	0.562173	1					0.001	0.002716	High	2.77269	0				0
	ELSDIAHR	3	8	1	P04075		940.488	7.71503e+06	1.7989e+06	0.315025	1		0.353965	1		0.001	0.002914	High	2.70339	0	High	2.6113	0	0
	ALQASALK	5	6	1	P04075		801.486	2.54452e+07	1.97565e+07	0.511579	1		0.391773	3	16.929	0.001	0.03094	High	2.5343	0	High	2.55498	0	0
	ALQASALK	2	6	1	P04075	K8(Label:13C(6))	807.505	1.3011e+07	6.98021e+06				0.353313	1		0.001	0.04031	High	2.26418	0	High	2.54886	0	0
	LQSIGTENTEENRR	3	8	1	P04075		1646.81	373153	1.54877e+07	0.308214	1		0.28039	2	5.44939	0.001	0.05553	High	1.50962	0	High	1.74928	0	1
	RLQSIGTENTEENRR	1	8	1	P04075	R1(Label:13C(6)); R14(Label:13C(6)); R15(Label:13C(6))	1820.97	618778	0	0.439428	1					0.008	0.08128	High	4.33851	0				2
H0YH81	ATP synthase subunit beta (Fragment) OS=Homo sapiens GN=ATP5B PE=1 SV=1 - [H0YH81_HUMAN]	53.31	6	14	14	104	4.83869e+06	3.45044e+07	1.10991	7	380.704	1.84897	26	10.5307	67.3599	23.2	6	17	343.712	53.31	14	87	362	38.2249	5.5542
	Sequence	# PSMs	# Proteins	# Protein Groups	Protein Group Accessions	Modifications	MH+ [Da]	A5: Area	B5: Area	A5: Heavy/Light	A5: Heavy/Light Count	A5: Heavy/Light Variability [%]	B5: Heavy/Light	B5: Heavy/Light Count	B5: Heavy/Light Variability [%]	q-Value	PEP	A2	XCorr A2	Probability A2	B2	XCorr B2	Probability B2	# Missed Cleavages
	AIAELGIYPAVDPLDSTSR	6	3	1	H0YH81		1988.04	3.96676e+06	21071394	0.222519	1					0	3.959e-05	High	4.98231	0	High	4.56312	0	0
	FTQAGSEVSALLGR	7	4	1	H0YH81	R14(Label:13C(6))	1441.78	4.85557e+06	1.12642e+07	1.93976	2	99.1959	1.86043	3	1.39625	0	5.952e-05	High	4.86868	0	High	5.05289	0	0
	AIAELGIYPAVDPLDSTSR	8	3	1	H0YH81	R19(Label:13C(6))	1994.06	1.24813e+06	3.7653e+07	0.991645	1		1.71507	3	6.09033	0	6.785e-05	High	4.6976	0	High	5.33547	0	0
	FTQAGSEVSALLGR	8	4	1	H0YH81		1435.76	1.15063e+06	6.08417e+06				1.80416	2	2.72201	0	0.0002668	High	4.67329	0	High	4.73543	0	0
	IMNVIGEPIDER	4	4	1	H0YH81	M2(Oxidation); R12(Label:13C(6))	1407.73	2.30657e+06	2.47088e+07				1.91847	1		0	0.005123	High	3.92245	0	High	4.35201	0	0
	IMDPNIVGSEHYDVAR	1	3	1	H0YH81	M2(Oxidation)	1831.87	5.69375e+06	0	0.210156	1					0	4.065e-06	High	3.47214	0				0
	TIAMDGTEGLVR	4	4	1	H0YH81	M4(Oxidation); R12(Label:13C(6))	1284.66	2.57714e+06	3.32259e+07	4.94973	1					0	0.002145	High	3.4025	0	High	3.63088	0	0
	IGLFGGAGVGK	8	4	1	H0YH81	K11(Label:13C(6))	981.586	3.74517e+06	2.91632e+07	1.48235	1		1.23742	1		0	0.008552	High	3.14778	0	High	3.33483	0	0
	IMDPNIVGSEHYDVAR	2	3	1	H0YH81		1815.87	1.10328e+06	0							0	0.0004493	High	3.01776	0				0
	IPSAVGYQPTLATDMGTMQER	4	6	1	H0YH81	M15(Oxidation); M18(Oxidation); R21(Label:13C(6))	2304.1	0	1.56356e+07				1.89019	2	1.52733	0	5.793e-05				High	5.81595	0	0
	IPSAVGYQPTLATDMGTMQER	1	6	1	H0YH81	M15(Oxidation); M18(Oxidation)	2298.08	0	5.39948e+06							0	0.0001718				High	5.11379	0	0
	VALVYGQMNEPPGAR	5	4	1	H0YH81	M8(Oxidation); R15(Label:13C(6))	1623.83	0	1.79185e+07							0	0.0001174				High	5.00087	0	0
	TVLIMELINNVAK	1	6	1	H0YH81	M5(Oxidation); K13(Label:13C(6))	1479.86	0	0							0	0.0002432				High	4.70618	0	0
	VALVYGQMNEPPGAR	2	4	1	H0YH81	R15(Label:13C(6))	1607.83	0	2.22772e+06				3.83472	1		0	0.0002582				High	4.7059	0	0
	VALVYGQMNEPPGAR	5	4	1	H0YH81	M8(Oxidation)	1617.81	0	9.20051e+06				1.94756	1		0	0.001292				High	4.57841	0	0
	VLDSGAPIKIPVGPETLGR	5	4	1	H0YH81	K9(Label:13C(6)); R19(Label:13C(6))	1931.14	0	567540				2.15763	2	54.0203	0	0.002				High	4.53877	0	1
	VALTGLTVAEYFR	1	4	1	H0YH81	R13(Label:13C(6))	1445.82	0	889896				2.21649	1		0	0.0001863				High	4.51441	0	0
	TIAMDGTEGLVR	2	4	1	H0YH81	R12(Label:13C(6))	1268.66	0	6.85232e+06				1.67732	1		0	0.01178				High	4.41405	0	0
	IMNVIGEPIDER	3	4	1	H0YH81	M2(Oxidation)	1401.71	0	1.28189e+07				0.969492	1		0	0.002168				High	4.32538	0	0
	IMDPNIVGSEHYDVAR	3	3	1	H0YH81	M2(Oxidation); R16(Label:13C(6))	1837.89	0	0							0	0.00053				High	4.08382	0	0
	VLDSGAPIKIPVGPETLGR	3	4	1	H0YH81		1919.1	0	1.87068e+06							0	0.005787				High	3.85948	0	1
	TIAMDGTEGLVR	2	4	1	H0YH81	M4(Oxidation)	1278.64	0	1.67837e+07				1.97609	1		0	0.001279				High	3.75805	0	0
	TIAMDGTEGLVR	1	4	1	H0YH81		1262.64	0	4.08528e+06							0	0.002191				High	3.70182	0	0
	IGLFGGAGVGK	2	4	1	H0YH81		975.563	0	1.49902e+07				1.94434	1		0	0.008736				High	3.38515	0	0
	VVDLLAPYAK	7	4	1	H0YH81		1088.64	0	6.9426e+06				1.96232	2	40.0893	0	0.01385				High	3.31249	0	0
	IMNVIGEPIDER	3	4	1	H0YH81	R12(Label:13C(6))	1391.73	0	2.39379e+06							0.001	0.04601				High	3.45707	0	0
	IMNVIGEPIDER	1	4	1	H0YH81		1385.71	0	1.26232e+06				0.716588	1		0.001	0.03638				High	3.21987	0	0
	EGNDLYHEMIESGVINLK	1	6	1	H0YH81	M9(Oxidation); K18(Label:13C(6))	2083.01	0	2.10901e+06				3.54397	1		0.001	0.05769				High	2.90718	0	0
	TVLIMELINNVAK	1	6	1	H0YH81	M5(Oxidation)	1473.84	0	122725							0.002	0.07049				High	3.24239	0	0
	VVDLLAPYAK	2	4	1	H0YH81	K10(Label:13C(6))	1094.66	0	3.20044e+06							0.003	0.08492				High	2.92042	0	0
	IPVGPETLGR	1	4	1	H0YH81		1038.59	0	3.26344e+07				1.80534	1		0.003	0.09298				High	2.39487	0	0
Q06830	Peroxiredoxin-1 OS=Homo sapiens GN=PRDX1 PE=1 SV=1 - [PRDX1_HUMAN]	53.27	4	9	11	146	3.46917e+07	5.29107e+08	0.388939	29	29.4981	0.684418	34	14.603	209.077	41.21	8	65	283.561	53.27	11	81	199	22.0963	8.1333
	Sequence	# PSMs	# Proteins	# Protein Groups	Protein Group Accessions	Modifications	MH+ [Da]	A5: Area	B5: Area	A5: Heavy/Light	A5: Heavy/Light Count	A5: Heavy/Light Variability [%]	B5: Heavy/Light	B5: Heavy/Light Count	B5: Heavy/Light Variability [%]	q-Value	PEP	A2	XCorr A2	Probability A2	B2	XCorr B2	Probability B2	# Missed Cleavages
	QGGLGPMNIPLVSDPK	17	3	1	Q06830	M7(Oxidation)	1638.86	3.03498e+06	8.33664e+07	0.333605	7	16.7793	0.61767	3	3.72022	0	0.0004269	High	4.79211	0	High	4.52835	0	0
	QGGLGPMNIPLVSDPK	6	3	1	Q06830	M7(Oxidation); K16(Label:13C(6))	1644.87	3.17884e+06	5.09689e+07	2.70621	1					0	0.004186	High	3.98409	0	High	4.02486	0	0
	QITVNDLPVGR	7	6	2	Q06830;P32119		1211.68	1.88443e+07	572048471							0	4.8e-05	High	3.70032	0	High	3.48991	0	0
	QITVNDLPVGR	8	6	2	Q06830;P32119	R11(Label:13C(6))	1217.7	4.08513e+07	384523176							0	0.0001063	High	3.67946	0	High	3.37968	0	0
	LVQAFQFTDK	8	4	1	Q06830	K10(Label:13C(6))	1202.65	30878259	2.23537e+08	2.38342	1		0.717012	3	1.74032	0	0.006919	High	3.64332	0	High	4.26662	0	0
	LVQAFQFTDK	7	4	1	Q06830		1196.63	1.82808e+07	3.11762e+08	0.361189	2	19.9986	0.441041	1		0	0.01049	High	3.54162	0	High	3.94863	0	0
	TIAQDYGVLK	9	3	1	Q06830	K10(Label:13C(6))	1113.63	3.23456e+07	3.55128e+08	0.377371	3	38.2743	0.701412	3	0.405362	0	0.0007114	High	3.42419	0	High	3.33776	0	0
	TIAQDYGVLK	9	3	1	Q06830		1107.61	2.48434e+07	5.0612e+08	0.430993	1		0.680765	3	32.9942	0	0.01208	High	3.36812	0	High	3.37517	0	0
	DISLSDYK	12	2	1	Q06830		940.463	8.92275e+06	2.38328e+08	0.293153	5	17.1263	0.726584	4	11.4833	0	0.01446	High	3.04972	0	High	2.7792	0	0
	ADEGISFR	8	3	1	Q06830		894.432	1.45819e+07	5.09154e+08	0.412535	3	38.9881	0.800451	2	29.0611	0	0.01959	High	2.64576	0	High	2.9747	0	0
	HGEVCPAGWKPGSDTIKPDVQK	5	2	1	Q06830	C5(Carbamidomethyl)	2406.19	0	9.71647e+07				0.331144	1		0	3.629e-06				High	6.78405	0	0
	KQGGLGPMNIPLVSDPK	3	3	1	Q06830		1750.95	0	1.42606e+07				0.591758	2	4.34237	0	0.005246				High	5.44172	0	1
	HGEVCPAGWKPGSDTIKPDVQK	3	2	1	Q06830	C5(Carbamidomethyl); K10(Label:13C(6)); K17(Label:13C(6)); K22(Label:13C(6))	2424.25	0	6.15212e+07				0.634588	1		0	0.000129				High	5.15108	0	0
	KQGGLGPMNIPLVSDPK	2	3	1	Q06830	M8(Oxidation)	1766.95	0	1.17255e+08				0.599355	1		0	0.02595				High	4.60665	0	1
	QGGLGPMNIPLVSDPK	1	3	1	Q06830		1622.87	0	1.41261e+07				0.679758	1		0	7.781e-05				High	4.4694	0	0
	QGGLGPMNIPLVSDPK	1	3	1	Q06830	K16(Label:13C(6))	1628.88	0	9.60231e+06							0	0.0002577				High	4.23037	0	0
	RTIAQDYGVLK	1	3	1	Q06830		1263.71	0	3.45505e+06				0.68809	1		0	0.02547				High	3.54755	0	1
	ATAVMPDGQFK	8	3	1	Q06830	M5(Oxidation); K11(Label:13C(6))	1186.59	6.08815e+06	2.80097e+08	1.8433	1		0.783381	3	17.1868	0.001	0.002459	High	3.12444	0	High	3.03857	0	0
	ATAVMPDGQFK	4	3	1	Q06830	M5(Oxidation)	1180.57	1.41989e+07	4.26391e+08	0.388939	3	3.81443				0.001	0.00728	High	2.98409	0	High	2.90095	0	0
	GLFIIDDK	6	6	2	Q06830;Q13162	K8(Label:13C(6))	926.53	1.29437e+07	1.90572e+08							0.001	0.03552	High	2.77554	0	High	2.85518	0	0
	GLFIIDDK	6	6	2	Q06830;Q13162		920.51	1.58873e+07	2.77455e+08							0.001	0.05456	High	2.72364	0	High	2.87764	0	0
	DISLSDYK	7	2	1	Q06830	K8(Label:13C(6))	946.483	5.89473e+06	1.66752e+08	0.354419	1		0.652074	2	5.49056	0.001	0.02868	High	2.61468	0	High	2.74432	0	0
	KQGGLGPMNIPLVSDPK	3	3	1	Q06830	K1(Label:13C(6)); M8(Oxidation); K17(Label:13C(6))	1778.99	0	7.02772e+07				0.622769	1		0.001	0.0395				High	4.70656	0	1
	RTIAQDYGVLK	1	3	1	Q06830	R1(Label:13C(6)); K11(Label:13C(6))	1275.75	0	1.14062e+06				0.754897	1		0.001	0.04404				High	3.7224	0	1
	ATAVMPDGQFK	1	3	1	Q06830	K11(Label:13C(6))	1170.59	0	6.89759e+07				0.704897	1		0.001	0.05576				High	2.85111	0	0
	ATAVMPDGQFK	3	3	1	Q06830		1164.57	460239	9.75544e+07	0.418544	1					0.002	0.07293	High	3.21694	0	High	2.60465	0	0
P02808	Statherin OS=Homo sapiens GN=STATH PE=1 SV=2 - [STAT_HUMAN]	53.23	1	2	2	13	1.63509e+07	5.88641e+07							9.99568	48.39	1	2	48.2532	53.23	2	11	62	7.29965	8.47021
	Sequence	# PSMs	# Proteins	# Protein Groups	Protein Group Accessions	Modifications	MH+ [Da]	A5: Area	B5: Area	A5: Heavy/Light	A5: Heavy/Light Count	A5: Heavy/Light Variability [%]	B5: Heavy/Light	B5: Heavy/Light Count	B5: Heavy/Light Variability [%]	q-Value	PEP	A2	XCorr A2	Probability A2	B2	XCorr B2	Probability B2	# Missed Cleavages
	FGYGYGPYQPVPEQPLYPQPYQPQYQQYTF	10	1	1	P02808		3643.68	1.63509e+07	1.15471e+08							0	0.0001751	High	5.17361	0	High	5.09427	0	0
	IGRFGYGYGPYQPVPEQPLYPQPYQPQYQQYTF	3	1	1	P02808		3969.91	0	2.25665e+06							0	0.02433				High	4.84128	0	1
P27348	14-3-3 protein theta OS=Homo sapiens GN=YWHAQ PE=1 SV=1 - [1433T_HUMAN]	53.06	7	10	14	125	3.02276e+08	3.22113e+07	0.465794	20	9.654	0.417235	7	36.1674	335.539	53.06	14	87	130.67	36.73	8	38	245	27.7468	4.77979
	Sequence	# PSMs	# Proteins	# Protein Groups	Protein Group Accessions	Modifications	MH+ [Da]	A5: Area	B5: Area	A5: Heavy/Light	A5: Heavy/Light Count	A5: Heavy/Light Variability [%]	B5: Heavy/Light	B5: Heavy/Light Count	B5: Heavy/Light Variability [%]	q-Value	PEP	A2	XCorr A2	Probability A2	B2	XCorr B2	Probability B2	# Missed Cleavages
	TAFDEAIAELDTLNEDSYK	2	4	1	P27348	K19(Label:13C(6))	2151.01	1.20059e+07	0	0.492932	2	0.337672				0	2.76e-09	High	6.60206	0				0
	KQTIDNSQGAYQEAFDISK	3	4	1	P27348		2143.03	3.51314e+07	1.54995e+06	0.450869	2	1.14777	0.610425	1		0	1.823e-08	High	6.54009	0	High	5.57642	0	1
	TAFDEAIAELDTLNEDSYK	8	4	1	P27348		2145	2.43008e+07	131713	0.656944	1		0.588832	2	40.1833	0	4.365e-09	High	6.51526	0	High	3.8685	0	0
	QTIDNSQGAYQEAFDISK	6	4	1	P27348		2014.94	2.22353e+07	1.78993e+06	0.386273	3	11.4285	0.348822	1		0	2.737e-08	High	6.31598	0	High	5.6761	0	0
	QTIDNSQGAYQEAFDISK	6	4	1	P27348	K18(Label:13C(6))	2020.96	8.82711e+06	624367	1.06797	1					0	1.062e-07	High	6.31576	0	High	5.62206	0	0
	KQTIDNSQGAYQEAFDISK	1	4	1	P27348	K1(Label:13C(6)); K19(Label:13C(6))	2155.07	1.55947e+07	0							0	1.401e-06	High	5.84049	0				1
	AVTEQGAELSNEER	9	3	1	P27348		1532.72	1.14598e+08	7.27373e+06	0.470219	1		0.370705	2	17.6664	0	0.0007127	High	4.95164	0	High	5.14687	0	0
	AVTEQGAELSNEER	3	3	1	P27348	R14(Label:13C(6))	1538.74	5.40001e+07	2.37965e+06	0.324408	1					0	0.0009823	High	4.80844	0	High	4.9504	0	0
	QTIDNSQGAYQEAFDISKK	1	4	1	P27348		2143.03	4.42902e+06	0	0.438169	1					0	6.977e-06	High	4.62064	0				1
	QTIDNSQGAYQEAFDISKK	1	4	1	P27348	K18(Label:13C(6)); K19(Label:13C(6))	2155.07	1.97888e+06	0							0	0.0006741	High	4.48213	0				1
	YLIANATNPESK	4	4	1	P27348	K12(Label:13C(6))	1326.7	2.92425e+06	0	0.496762	1					0	0.0001223	High	3.98496	0				0
	YLIANATNPESK	8	4	1	P27348		1320.68	8.74051e+07	13610851	0.426608	3	139.855	0.276191	1		0	0.003994	High	3.93444	0	High	3.9922	0	0
	SICTTVLELLDK	1	3	1	P27348	C3(Carbamidomethyl); K12(Label:13C(6))	1397.76	4.98525e+06	0	0.493314	1					0	0.0001043	High	3.88428	0				0
	DSTLIMQLLR	4	29	7	P61981;P62258;P63104;P27348;P31946-2;P31947-2;Q04917	R10(Label:13C(6))	1195.68	7.23336e+07	2.56012e+06							0	0.0001808	High	3.88247	0	High	2.7869	0	0
	DSTLIMQLLR	15	29	7	P61981;P62258;P63104;P27348;P31946-2;P31947-2;Q04917	M6(Oxidation)	1205.66	1.8928e+08	1.03254e+07							0	0.0001008	High	3.86032	0	High	3.66757	0	0
	DSTLIMQLLR	5	29	7	P61981;P62258;P63104;P27348;P31946-2;P31947-2;Q04917		1189.66	1.13169e+08	5.39167e+06							0	0.0002467	High	3.67485	0	High	2.95942	0	0
	DSTLIMQLLR	10	29	7	P61981;P62258;P63104;P27348;P31946-2;P31947-2;Q04917	M6(Oxidation); R10(Label:13C(6))	1211.68	9.25687e+07	4.54035e+06							0	0.001461	High	3.64622	0	High	3.64769	0	0
	YLAEVACGDDR	2	5	1	P27348	C7(Carbamidomethyl); R11(Label:13C(6))	1274.57	1.30033e+07	0	0.485103	1					0	0.0008254	High	3.58795	0				0
	VISSIEQK	5	21	5	P31947-2;P61981;P27348;Q04917;P31946-2	K8(Label:13C(6))	909.536	4.16757e+07	9.02118e+06							0	0.001492	High	3.00368	0	High	2.8693	0	0
	VISSIEQK	9	21	5	P31947-2;P61981;P27348;Q04917;P31946-2		903.516	5.09441e+07	9.74175e+06							0	0.001111	High	2.95013	0	High	2.94874	0	0
	YLAEVACGDDR	2	5	1	P27348	C7(Carbamidomethyl)	1268.55	2.72439e+07	0							0.001	0.006537	High	3.29027	0				0
	NLLSVAYK	7	36	7	P61981;P62258;P63104;P27348;Q04917;P31946-2;P31947-2	K8(Label:13C(6))	913.546	3.69503e+08	3.12035e+07							0.001	0.004412	High	2.77227	0	High	2.63181	0	0
	LAEQAER	1	33	7	P61981;P62258;P63104;P27348;Q04917;P31946-2;P31947-2		816.424	1.28279e+06	0							0.001	0.00346	High	2.73235	0				0
	NLLSVAYK	10	36	7	P61981;P62258;P63104;P27348;Q04917;P31946-2;P31947-2		907.527	6.02949e+08	7.26977e+07							0.001	0.005445	High	2.69701	0	High	2.6615	0	0
	YLAEVACGDDRK	1	5	1	P27348	C7(Carbamidomethyl)	1396.65	1.58599e+07	0	0.436236	1					0.004	0.02939	High	2.04863	0				1
	YDDMATCMK	1	4	1	P27348	C7(Carbamidomethyl)	1134.43	425855	0	0.461411	1					0.005	0.0436	High	2.71566	0				0
H0YMZ1	Proteasome subunit alpha type (Fragment) OS=Homo sapiens GN=PSMA4 PE=1 SV=7 - [H0YMZ1_HUMAN]	52.94	14	8	8	24	7.25971e+07	2.47458e+06	0.42874	9	20.1508	0.363784	1		88.0243	52.94	8	21	9.69199	8.6	2	3	221	24.5674	6.771
	Sequence	# PSMs	# Proteins	# Protein Groups	Protein Group Accessions	Modifications	MH+ [Da]	A5: Area	B5: Area	A5: Heavy/Light	A5: Heavy/Light Count	A5: Heavy/Light Variability [%]	B5: Heavy/Light	B5: Heavy/Light Count	B5: Heavy/Light Variability [%]	q-Value	PEP	A2	XCorr A2	Probability A2	B2	XCorr B2	Probability B2	# Missed Cleavages
	LNEDMACSVAGITSDANVLTNELR	3	10	1	H0YMZ1	M5(Oxidation); C7(Carbamidomethyl)	2609.24	4.08316e+06	0	0.430998	1					0	1.325e-07	High	7.23496	0				0
	YLLQYQEPIPCEQLVTALCDIK	3	12	1	H0YMZ1	C11(Carbamidomethyl); C19(Carbamidomethyl)	2694.36	4.07503e+06	0	0.541928	1					0	3.893e-08	High	5.37079	0				0
	HYGFQLYQSDPSGNYGGWK	1	13	1	H0YMZ1		2203.98	9.41157e+06	0	0.549159	1					0	1.339e-06	High	5.26368	0				0
	ATCIGNNSAAAVSMLK	1	11	1	H0YMZ1	C3(Carbamidomethyl)	1607.79	4.38954e+06	0	0.544858	1					0	5.51e-06	High	4.98346	0				0
	LNEDMACSVAGITSDANVLTNELR	1	10	1	H0YMZ1	C7(Carbamidomethyl)	2593.24	0	0							0	9.621e-05	High	4.85659	0				0
	ATCIGNNSAAAVSMLK	1	11	1	H0YMZ1	C3(Carbamidomethyl); K16(Label:13C(6))	1613.81	2.33419e+06	0							0	0.0002502	High	4.83957	0				0
	ATCIGNNSAAAVSMLK	1	11	1	H0YMZ1	C3(Carbamidomethyl); M14(Oxidation); K16(Label:13C(6))	1629.81	2.59359e+06	0	0.364252	1					0	0.0002099	High	4.70033	0				0
	ATCIGNNSAAAVSMLK	1	11	1	H0YMZ1	C3(Carbamidomethyl); M14(Oxidation)	1623.78	7.12032e+06	0							0	5.304e-05	High	4.54979	0				0
	LLDEVFFSEK	2	10	1	H0YMZ1	K10(Label:13C(6))	1232.65	2.96209e+07	1.04988e+06	0.42874	1		0.363784	1		0	0.0002332	High	3.88535	0	High	3.85899	0	0
	LLDEVFFSEK	4	10	1	H0YMZ1		1226.63	6.94776e+07	2.92706e+06							0	0.0008034	High	3.75791	0	High	3.62357	0	0
	VEIATLTR	1	7	1	H0YMZ1	R8(Label:13C(6))	908.551	2.81684e+07	0							0	0.001549	High	3.06032	0				0
	VEIATLTR	1	7	1	H0YMZ1		902.531	7.4782e+07	0	0.37476	1					0.001	0.002292	High	3.06758	0				0
	TTIFSPEGR	1	8	1	H0YMZ1		1007.52	7.35317e+07	0	0.387162	1					0.001	0.004128	High	2.46185	0				0
	QAYTQFGGK	1	13	1	H0YMZ1		999.488	1.63272e+07	0	0.398761	1					0.002	0.01268	High	2.31474	0				0
	TTIFSPEGR	2	8	1	H0YMZ1	R9(Label:13C(6))	1013.54	2.84083e+07	2.02211e+06							0.003	0.02372	High	2.35365	0	High	2.20943	0	0
Q6PUJ7	Epididymis luminal protein 215 OS=Homo sapiens GN=HEL-S-54e PE=2 SV=1 - [Q6PUJ7_HUMAN]	52.94	12	11	11	35	2.24357e+07	4.1374e+06	1.42138	11	7.92571	1.10512	8	23.9131	97.221	52.94	11	22	40.503	28.68	7	13	272	29.8019	5.75732
	Sequence	# PSMs	# Proteins	# Protein Groups	Protein Group Accessions	Modifications	MH+ [Da]	A5: Area	B5: Area	A5: Heavy/Light	A5: Heavy/Light Count	A5: Heavy/Light Variability [%]	B5: Heavy/Light	B5: Heavy/Light Count	B5: Heavy/Light Variability [%]	q-Value	PEP	A2	XCorr A2	Probability A2	B2	XCorr B2	Probability B2	# Missed Cleavages
	AAELIANSLATAGDGLIELR	2	4	1	Q6PUJ7	R20(Label:13C(6))	2004.12	5.28884e+06	0	1.39292	2	10.9445				0	1.934e-09	High	7.38702	0				0
	AAELIANSLATAGDGLIELR	3	4	1	Q6PUJ7		1998.1	3.93043e+06	0							0	4.937e-09	High	7.26244	0				0
	KLEAAEDIAYQLSR	3	4	1	Q6PUJ7	K1(Label:13C(6)); R14(Label:13C(6))	1618.89	1.39238e+07	708557	1.54425	1		0.892031	1		0	2.05e-07	High	5.35122	0	High	4.25404	0	1
	KLEAAEDIAYQLSR	2	4	1	Q6PUJ7		1606.85	9.45924e+06	0	1.47198	1					0	2.052e-05	High	5.27734	0				1
	GVQDIVVGEGTHFLIPWVQK	1	1	1	Q6PUJ7	K20(Label:13C(6))	2228.24	519016	0							0	3.952e-05	High	4.90494	0				0
	NITYLPAGQSVLLQLPQ	2	4	1	Q6PUJ7		1855.04	8.91845e+06	0							0	6.843e-05	High	4.23547	0				0
	IFTSIGEDYDER	2	10	1	Q6PUJ7	R12(Label:13C(6))	1450.68	2.36163e+07	5.18644e+06	1.36118	1					0	0.0007791	High	3.95949	0	High	3.96824	0	0
	FDAGELITQR	2	9	1	Q6PUJ7	R10(Label:13C(6))	1155.61	2.53963e+07	4.35866e+06	1.34609	1		1.10589	1		0	4.244e-05	High	3.91793	0	High	3.90295	0	0
	FDAGELITQR	1	9	1	Q6PUJ7		1149.59	1.88668e+07	0							0	4.869e-05	High	3.86302	0				0
	DLQNVNITLR	3	11	1	Q6PUJ7		1185.66	1.32504e+07	2.86709e+06							0	0.0006499	High	3.58519	0	High	3.4699	0	0
	IFTSIGEDYDER	2	10	1	Q6PUJ7		1444.66	739850	4.72971e+06	0.314372	1		1.10698	1		0	0.0006005	High	3.31771	0	High	4.03116	0	0
	AAIISAEGDSK	1	5	1	Q6PUJ7	K11(Label:13C(6))	1067.57	1.82944e+07	0	1.61227	1					0	0.0001781	High	3.30535	0				0
	AAIISAEGDSK	3	5	1	Q6PUJ7		1061.55	1.13469e+07	2.85829e+06				1.24998	2	18.5224	0	0.000713	High	3.20935	0	High	2.51983	0	0
	ILFRPVASQLPR	2	10	1	Q6PUJ7		1396.84	4.60393e+06	1.0607e+06	1.42138	1					0	6.508e-05	High	2.7974	0	High	2.47502	0	0
	ILFRPVASQLPR	2	10	1	Q6PUJ7	R4(Label:13C(6)); R12(Label:13C(6))	1408.89	0	1.05651e+06				0.996053	1		0	0.008075				High	3.19886	0	0
	QVSDDLTER	1	8	1	Q6PUJ7	R9(Label:13C(6))	1068.53	1.24008e+07	0	1.44437	1					0.002	0.01493	High	2.67996	0				0
	EFTEAVEAK	3	9	1	Q6PUJ7		1023.5	9.10482e+06	1.63255e+06	1.36116	1		1.04137	2	54.5117	0.003	0.01753	High	2.49395	0	High	2.43867	0	0
O14737	Programmed cell death protein 5 OS=Homo sapiens GN=PDCD5 PE=1 SV=3 - [PDCD5_HUMAN]	52.8	7	6	6	17	2.65822e+06	994990	0.707457	6	16.1796	1.32606	3	3.0119	37.982	44	5	11	17.8995	33.6	4	6	125	14.2763	6.03662
	Sequence	# PSMs	# Proteins	# Protein Groups	Protein Group Accessions	Modifications	MH+ [Da]	A5: Area	B5: Area	A5: Heavy/Light	A5: Heavy/Light Count	A5: Heavy/Light Variability [%]	B5: Heavy/Light	B5: Heavy/Light Count	B5: Heavy/Light Variability [%]	q-Value	PEP	A2	XCorr A2	Probability A2	B2	XCorr B2	Probability B2	# Missed Cleavages
	NSILAQVLDQSAR	2	4	1	O14737	R13(Label:13C(6))	1420.79	1.39418e+06	0	0.695385	1					0	0.0006061	High	4.58229	0				0
	NSILAQVLDQSAR	1	4	1	O14737		1414.77	2.0049e+06	0							0	0.0003051	High	4.53786	0				0
	VSEQGLIEILK	1	2	1	O14737		1228.72	4.51881e+06	0	0.624449	1					0	9.109e-05	High	3.94475	0				0
	VSEQGLIEILK	2	2	1	O14737	K11(Label:13C(6))	1234.74	2.75245e+06	0							0	0.0002956	High	3.68931	0	High	3.02298	0	0
	HGDPGDAAQQEAK	2	5	1	O14737	K13(Label:13C(6))	1329.62	302321	677726	0.775665	1		1.35327	1		0	0.001258	High	3.37893	0	High	3.84387	0	0
	LSNLALVKPEK	1	3	1	O14737		1211.74	1.45093e+06	0	0.419607	1					0	0.0005732	High	2.7107	0				0
	YGQLSEK	3	4	1	O14737	K7(Label:13C(6))	830.438	768375	2.13896e+06	0.84908	1		1.32606	1		0.001	0.0403	High	2.46396	0	High	2.52807	0	0
	YGQLSEK	2	4	1	O14737		824.418	904951	1.6152e+06							0.001	0.03172	High	2.24437	0	High	2.2889	0	0
	HGDPGDAAQQEAK	2	5	1	O14737		1323.6	96679.6	503709	0.719738	1					0.002	0.01142	High	3.92845	0	High	2.91274	0	0
	KVMDSDEDDDY	1	2	1	O14737	M3(Oxidation)	1347.49	0	168280				1.11806	1		0.008	0.1593				High	3.30299	0	1
Q15907	Ras-related protein Rab-11B OS=Homo sapiens GN=RAB11B PE=1 SV=4 - [RB11B_HUMAN]	52.75	9	9	10	67	1.13677e+07	2.42639e+07	1.08078	17	30.7713	1.06226	10	5.65705	146.826	45.87	9	41	104.098	52.75	10	26	218	24.4735	5.93506
	Sequence	# PSMs	# Proteins	# Protein Groups	Protein Group Accessions	Modifications	MH+ [Da]	A5: Area	B5: Area	A5: Heavy/Light	A5: Heavy/Light Count	A5: Heavy/Light Variability [%]	B5: Heavy/Light	B5: Heavy/Light Count	B5: Heavy/Light Variability [%]	q-Value	PEP	A2	XCorr A2	Probability A2	B2	XCorr B2	Probability B2	# Missed Cleavages
	NNLSFIETSALDSTNVEEAFK	7	3	1	Q15907		2329.12	1.40635e+06	496612	1.01161	2	6.26716	1.13333	1		0	5.153e-07	High	7.25175	0	High	7.70809	0	0
	NNLSFIETSALDSTNVEEAFK	6	3	1	Q15907	K21(Label:13C(6))	2335.15	1.48404e+06	378195	1.21629	1					0	0.0001707	High	5.34312	0	High	4.8706	0	0
	GAVGALLVYDIAK	3	7	1	Q15907		1289.76	7.75445e+06	1.79035e+07	0.930006	1					0	0.00111	High	4.94659	0	High	4.29891	0	0
	GAVGALLVYDIAK	5	7	1	Q15907	K13(Label:13C(6))	1295.77	7.21168e+06	1.19793e+07	1.9826	1		0.682993	1		0	0.0005554	High	4.64819	0	High	5.31944	0	0
	AQIWDTAGQER	4	7	1	Q15907	R11(Label:13C(6))	1280.64	1.05726e+07	2.19085e+07	0.924086	3	14.7883	1.09218	1		0	0.0001112	High	3.80109	0	High	3.78508	0	0
	AQIWDTAGQER	3	7	1	Q15907		1274.62	12728896	2.01107e+07							0	0.0003249	High	3.65461	0	High	3.63337	0	0
	STIGVEFATR	5	7	1	Q15907		1080.57	6.51492e+06	1.68521e+07	1.23353	2	52.9055	1.01299	1		0	0.0005111	High	3.40934	0	High	3.22247	0	0
	STIGVEFATR	3	7	1	Q15907	R10(Label:13C(6))	1086.59	6.54151e+06	1.70711e+07	1.00408	1					0	0.0007603	High	3.32802	0	High	3.18968	0	0
	HLTYENVER	4	7	1	Q15907		1160.57	7.30926e+06	1.66955e+07	1.20304	2	53.6801				0	0.001082	High	3.07352	0	High	2.51145	0	0
	HLTYENVER	3	7	1	Q15907	R9(Label:13C(6))	1166.59	8.88304e+06	1.78022e+07	1.08078	1		1.06629	1		0	0.01221	High	3.07282	0	High	3.16398	0	0
	DDEYDYLFK	2	8	1	Q15907	K9(Label:13C(6))	1213.55	1.5262e+06	2.96648e+06				1.07725	1		0	0.014	High	3.06736	0	High	3.48059	0	0
	VVLIGDSGVGK	3	8	1	Q15907	K11(Label:13C(6))	1049.63	1.24912e+07	3.03389e+07	1.82822	1		1.05824	1		0	0.001	High	3.03754	0	High	2.94311	0	0
	NILTEIYR	4	1	1	Q15907	R8(Label:13C(6))	1027.59	1.79607e+06	2.76058e+06	1.25797	1		1.03213	1		0	0.00123	High	2.96636	0	High	2.9448	0	0
	VVLIGDSGVGK	1	8	1	Q15907		1043.61	6.83243e+06	0							0	0.000334	High	2.91198	0				0
	NILTEIYR	2	1	1	Q15907		1021.57	1.69605e+06	2.60098e+06							0	0.0184	High	2.8045	0	High	2.84644	0	0
	DHADSNIVIMLVGNK	2	8	1	Q15907	M10(Oxidation)	1641.83	0	1.26491e+06				1.31423	2	64.3205	0	0.02208				High	4.40835	0	0
	DHADSNIVIMLVGNK	2	8	1	Q15907	M10(Oxidation); K15(Label:13C(6))	1647.85	0	2.60184e+06							0	0.0114				High	4.25535	0	0
	DDEYDYLFK	2	8	1	Q15907		1207.53	921958	2.75375e+06	1.65539	1					0.001	0.03222	High	3.31042	0	High	3.39104	0	0
	AITSAYYR	3	9	2	Q15907;P57735	R8(Label:13C(6))	950.504	6.44106e+06	2.05442e+07							0.001	0.004754	High	2.85878	0	High	2.85736	0	0
	AITSAYYR	3	9	2	Q15907;P57735		944.484	5.13862e+06	1.96436e+07							0.002	0.01403	High	2.73347	0	High	2.77337	0	0
Q53GE9	Elongation factor 1-alpha (Fragment) OS=Homo sapiens PE=2 SV=1 - [Q53GE9_HUMAN]	52.6	38	6	15	106	9.50309e+07	2.0212e+07	0.609329	15	25.2688	0.896272	3	18.6292	238.482	52.6	15	71	113.001	24.24	9	35	462	50.0791	9.01221
	Sequence	# PSMs	# Proteins	# Protein Groups	Protein Group Accessions	Modifications	MH+ [Da]	A5: Area	B5: Area	A5: Heavy/Light	A5: Heavy/Light Count	A5: Heavy/Light Variability [%]	B5: Heavy/Light	B5: Heavy/Light Count	B5: Heavy/Light Variability [%]	q-Value	PEP	A2	XCorr A2	Probability A2	B2	XCorr B2	Probability B2	# Missed Cleavages
	NMITGTSQADCAVLIVAAGVGEFEAGISK	2	25	2	Q53GE9;Q05639	M2(Oxidation); C11(Carbamidomethyl)	2925.44	74895.3	0							0	3.458e-05	High	6.07171	0				0
	IGYNPDTVAFVPISGWNGDNMLEPSANMPWFK	1	27	1	Q53GE9	M21(Oxidation); M28(Oxidation); K32(Label:13C(6))	3605.68	358088	0	0.394368	1					0	0.000103	High	5.18802	0				0
	VETGVLKPGMVVTFAPVNVTTEVK	4	26	1	Q53GE9	M10(Oxidation)	2531.37	1.73024e+07	248747	0.567958	3	10.1751				0	0.0001228	High	4.98493	0	High	3.40613	0	0
	IGYNPDTVAFVPISGWNGDNMLEPSANMPWFK	1	27	1	Q53GE9	M21(Oxidation); M28(Oxidation)	3599.67	1.23332e+06	0							0	0.001372	High	4.89871	0				0
	THINIVVIGHVDSGK	5	21	2	Q53GE9;Q05639		1588.88	2.09772e+07	60988.1							0	9.094e-07	High	4.8713	0	High	4.18566	0	0
	VETGVLKPGMVVTFAPVNVTTEVK	1	26	1	Q53GE9		2515.38	1.17233e+07	0	0.609329	1					0	3.924e-05	High	4.58593	0				0
	EHALLAYTLGVK	5	23	2	Q53GE9;Q05639		1314.75	2.12914e+07	1.38222e+06							0	9.25e-05	High	4.48682	0	High	3.34337	0	0
	THINIVVIGHVDSGK	1	21	2	Q53GE9;Q05639	K15(Label:13C(6))	1594.9	1.48591e+07	0							0	0.001287	High	4.12962	0				0
	YYVTIIDAPGHR	7	23	1	Q53GE9	R12(Label:13C(6))	1410.75	4.14578e+07	8.89908e+06	2.21149	3	8.73692	0.896272	1		0	3.888e-06	High	4.01029	0	High	3.44894	0	0
	YYVTIIDAPGHR	7	23	1	Q53GE9		1404.73	6.69369e+07	9.92899e+06	0.558546	2	15.4119	1.01519	1		0	0.0001845	High	3.94649	0	High	3.5316	0	0
	IGGIGTVPVGR	9	30	2	Q53GE9;Q05639		1025.61	9.00383e+07	1.95895e+07							0	0.006507	High	3.89649	0	High	3.53049	0	0
	IGGIGTVPVGR	8	30	2	Q53GE9;Q05639	R11(Label:13C(6))	1031.63	5.88178e+07	2.42387e+07							0	0.005462	High	3.58235	0	High	3.53169	0	0
	MDSTEPPYSQK	2	22	1	Q53GE9	M1(Oxidation); K11(Label:13C(6))	1304.58	366786	91643.9	3.78063	1					0	0.001097	High	3.58025	0	High	3.52392	0	0
	MDSTEPPYSQK	4	22	1	Q53GE9	M1(Oxidation)	1298.56	917426	580669	0.405167	2	48.8878	0.565145	1		0	0.0006836	High	3.49494	0	High	3.04403	0	0
	STTTGHLIYK	7	20	2	Q53GE9;Q05639		1120.6	5.19811e+07	1.81217e+07							0	0.001608	High	3.25241	0	High	3.1409	0	0
	EHALLAYTLGVK	3	23	2	Q53GE9;Q05639	K12(Label:13C(6))	1320.76	1.23909e+07	1.78222e+06							0.001	0.005051	High	4.5253	0	High	3.95906	0	0
	SGDAAIVDMVPGKPMCVESFSDYPPLGR	1	29	1	Q53GE9	M9(Oxidation); K13(Label:13C(6)); M15(Oxidation); C16(Carbamidomethyl); R28(Label:13C(6))	3039.43	445261	0							0.001	0.004423	High	4.29863	0				0
	VETGVLKPGMVVTFAPVNVTTEVK	2	26	1	Q53GE9	K7(Label:13C(6)); M10(Oxidation); K24(Label:13C(6))	2543.42	601706	476798	0.502885	1					0.001	0.05382	High	3.57477	0	High	4.16464	0	0
	VETGVLKPGMVVTFAPVNVTTEVK	1	26	1	Q53GE9	K7(Label:13C(6)); K24(Label:13C(6))	2527.43	7.03775e+06	0							0.001	0.00323	High	3.53935	0				0
	QTVAVGVIK	8	32	2	Q53GE9;Q05639		914.571	2.37113e+07	6.15243e+06							0.001	0.03539	High	3.10143	0	High	3.03283	0	0
	LPLQDVYK	8	31	2	Q53GE9;Q05639		975.551	1.28117e+08	5.4912e+06							0.001	0.05775	High	2.76598	0	High	2.52038	0	0
	LPLQDVYK	10	31	2	Q53GE9;Q05639	K8(Label:13C(6))	981.571	8.12081e+07	1.82756e+07							0.001	0.05669	High	2.6953	0	High	2.72013	0	0
	QTVAVGVIK	4	32	2	Q53GE9;Q05639	K9(Label:13C(6))	920.588	1.14354e+07	7.13026e+06							0.002	0.01535	High	2.73842	0	High	2.75661	0	0
	STTTGHLIYK	2	20	2	Q53GE9;Q05639	K10(Label:13C(6))	1126.62	3.54847e+07	0							0.003	0.01818	High	3.31387	0				0
	DGNASGTTLLEALDCILPPTRPTDKPLR	1	27	1	Q53GE9	C15(Carbamidomethyl)	3021.57	3.33144e+06	0	0.623737	1					0.004	0.02728	High	2.47164	0				0
	YAWVLDK	1	23	2	Q53GE9;Q05639		894.473	706042	0							0.005	0.041	High	2.53544	0				0
	EVSAYIK	1	3	2	Q05639;Q53GE9		809.441	2.93343e+06	0							0.007	0.06928	High	2.34152	0				0
F8VXI7	Dynein light chain 1, cytoplasmic (Fragment) OS=Homo sapiens GN=DYNLL1 PE=1 SV=1 - [F8VXI7_HUMAN]	52.38	4	1	1	1	54587.6	0	0.911352	1					4.66519	52.38	1	1					42	4.76823	4.71631
	Sequence	# PSMs	# Proteins	# Protein Groups	Protein Group Accessions	Modifications	MH+ [Da]	A5: Area	B5: Area	A5: Heavy/Light	A5: Heavy/Light Count	A5: Heavy/Light Variability [%]	B5: Heavy/Light	B5: Heavy/Light Count	B5: Heavy/Light Variability [%]	q-Value	PEP	A2	XCorr A2	Probability A2	B2	XCorr B2	Probability B2	# Missed Cleavages
	NADMSEEMQQDSVECATQALEK	1	4	1	F8VXI7	M4(Oxidation); M8(Oxidation); C15(Carbamidomethyl)	2546.05	54587.6	0	0.911352	1					0	0.0008757	High	4.66519	0				0
G3V1A4	Cofilin 1 (Non-muscle), isoform CRA_a OS=Homo sapiens GN=CFL1 PE=1 SV=1 - [G3V1A4_HUMAN]	52.35	8	7	8	107	9.97503e+07	7.5995e+06	0.853746	25	64.9084	2.60642	2	15.7815	353.547	52.35	8	86	72.8364	35.57	4	21	149	16.8008	8.35303
	Sequence	# PSMs	# Proteins	# Protein Groups	Protein Group Accessions	Modifications	MH+ [Da]	A5: Area	B5: Area	A5: Heavy/Light	A5: Heavy/Light Count	A5: Heavy/Light Variability [%]	B5: Heavy/Light	B5: Heavy/Light Count	B5: Heavy/Light Variability [%]	q-Value	PEP	A2	XCorr A2	Probability A2	B2	XCorr B2	Probability B2	# Missed Cleavages
	EILVGDVGQTVDDPYATFVK	10	8	1	G3V1A4	K20(Label:13C(6))	2172.12	4.27012e+07	919894	0.865137	5	74.9159				0	1.051e-09	High	6.87132	0	High	6.05797	0	0
	EILVGDVGQTVDDPYATFVK	12	8	1	G3V1A4		2166.1	3.14661e+07	0	0.79175	5	51.6925				0	7.334e-10	High	6.76022	0				0
	HELQANCYEEVKDR	10	4	1	G3V1A4	C7(Carbamidomethyl); K12(Label:13C(6)); R14(Label:13C(6))	1802.86	3.9601e+07	0	0.862801	3	1.56425				0	2.236e-08	High	6.71604	0				1
	HELQANCYEEVKDR	3	4	1	G3V1A4	C7(Carbamidomethyl)	1790.82	2.97617e+07	0							0	5.798e-07	High	5.55548	0				1
	LGGSAVISLEGKPL	9	3	1	G3V1A4		1340.78	3.67495e+07	0	0.530254	4	63.5842				0	1.163e-05	High	5.07099	0				0
	LGGSAVISLEGKPL	8	3	1	G3V1A4	K12(Label:13C(6))	1346.8	5.00483e+07	75270.2	1.27355	1					0	1.178e-05	High	4.80506	0	High	4.03949	0	0
	YALYDATYETK	17	9	2	Q9Y281-3;G3V1A4		1337.63	1.32919e+08	5.47038e+06							0	1.998e-05	High	3.90992	0	High	3.56799	0	0
	YALYDATYETK	19	9	2	Q9Y281-3;G3V1A4	K11(Label:13C(6))	1343.65	1.78074e+08	1.74806e+07							0	0.0006796	High	3.69741	0	High	3.9545	0	0
	AVLFCLSEDK	2	8	1	G3V1A4	C5(Carbamidomethyl); K10(Label:13C(6))	1187.61	4.00916e+06	0							0	0.001267	High	3.05497	0				0
	AVLFCLSEDKK	2	8	1	G3V1A4	C5(Carbamidomethyl)	1309.68	7.86314e+06	0	1.45289	1					0.001	0.004161	High	3.21993	0				1
	KNIILEEGK	1	8	1	G3V1A4	K1(Label:13C(6)); K9(Label:13C(6))	1055.65	680161	0							0.001	0.006415	High	3.21591	0				1
	AVLFCLSEDK	2	8	1	G3V1A4	C5(Carbamidomethyl)	1181.59	2.93614e+06	0	0.977534	2	52.7526				0.001	0.006506	High	3.18014	0				0
	AVLFCLSEDKK	3	8	1	G3V1A4	C5(Carbamidomethyl); K10(Label:13C(6)); K11(Label:13C(6))	1321.72	3.24123e+07	0	1.08499	2	41.5959				0.001	0.002907	High	3.15649	0				1
	NIILEEGK	7	8	1	G3V1A4	K8(Label:13C(6))	921.537	3.89725e+07	4.39802e+06	0.526534	1		2.60642	2	15.7815	0.001	0.03798	High	2.0103	0	High	1.94409	0	0
	NIILEEGK	2	8	1	G3V1A4		915.512	71128470	0	0.40139	1					0.003	0.02032	High	2.10974	0				0
O15511	Actin-related protein 2/3 complex subunit 5 OS=Homo sapiens GN=ARPC5 PE=1 SV=3 - [ARPC5_HUMAN]	52.32	4	4	4	8	5.80433e+06	0	1.44568	4	42.3133				29.8822	52.32	4	8					151	16.3103	5.66846
	Sequence	# PSMs	# Proteins	# Protein Groups	Protein Group Accessions	Modifications	MH+ [Da]	A5: Area	B5: Area	A5: Heavy/Light	A5: Heavy/Light Count	A5: Heavy/Light Variability [%]	B5: Heavy/Light	B5: Heavy/Light Count	B5: Heavy/Light Variability [%]	q-Value	PEP	A2	XCorr A2	Probability A2	B2	XCorr B2	Probability B2	# Missed Cleavages
	KVDVDEYDENKFVDEEDGGDGQAGPDEGEVDSCLR	1	4	1	O15511	C33(Carbamidomethyl)	3887.64	402581	0	2.34171	1					0	0.0009445	High	5.36599	0				2
	ALAAGGVGSIVR	1	2	1	O15511	R12(Label:13C(6))	1076.65	1.2813e+07	0	1.54303	1					0	1.362e-05	High	4.3314	0				0
	ALAAGGVGSIVR	1	2	1	O15511		1070.63	8.30381e+06	0							0	0.001604	High	3.89859	0				0
	QGNMTAALQAALK	2	2	1	O15511	M4(Oxidation)	1332.7	3.66886e+06	0	1.00007	2	47.3483				0	0.0008126	High	3.68048	0				0
	GFESPSDNSSAMLLQWHEK	1	3	1	O15511	M12(Oxidation)	2178.98	931136	0							0.001	0.004723	High	3.11619	0				0
	GFESPSDNSSAMLLQWHEK	1	3	1	O15511	M12(Oxidation); K19(Label:13C(6))	2185	920395	0							0.002	0.008273	High	2.64383	0				0
	QGNMTAALQAALK	1	2	1	O15511	M4(Oxidation); K13(Label:13C(6))	1338.72	1.05307e+06	0							0.004	0.03206	High	3.42756	0				0
P11142	Heat shock cognate 71 kDa protein OS=Homo sapiens GN=HSPA8 PE=1 SV=1 - [HSP7C_HUMAN]	52.32	28	23	26	428	1.63278e+08	1.71087e+08	0.508609	69	38.1915	1.36231	75	34.8945	725.299	50.77	25	188	938.019	49.38	24	240	646	70.8542	5.51611
	Sequence	# PSMs	# Proteins	# Protein Groups	Protein Group Accessions	Modifications	MH+ [Da]	A5: Area	B5: Area	A5: Heavy/Light	A5: Heavy/Light Count	A5: Heavy/Light Variability [%]	B5: Heavy/Light	B5: Heavy/Light Count	B5: Heavy/Light Variability [%]	q-Value	PEP	A2	XCorr A2	Probability A2	B2	XCorr B2	Probability B2	# Missed Cleavages
	SINPDEAVAYGAAVQAAILSGDK	9	10	1	P11142	K23(Label:13C(6))	2266.17	6.20629e+06	3.59088e+06	1.08898	4	262.958	1.52461	1		0	3.36e-07	High	7.34053	0	High	7.75083	0	0
	QTQTFTTYSDNQPGVLIQVYEGER	3	12	1	P11142	R24(Label:13C(6))	2780.34	1.4014e+07	3.7573e+06	0.755178	1		1.70828	1		0	5.519e-06	High	6.62592	0	High	4.07291	0	0
	SINPDEAVAYGAAVQAAILSGDK	11	10	1	P11142		2260.15	1.45374e+07	518630				1.56725	3	4.03769	0	4.828e-07	High	6.37256	0	High	7.78776	0	0
	LYQSAGGMPGGMPGGFPGGGAPPSGGASSGPTIEEVD	6	11	1	P11142	M8(Oxidation); M12(Oxidation)	3378.48	3.16254e+07	2.40623e+07							0	0.0002927	High	6.31393	0	High	5.86641	0	0
	QTQTFTTYSDNQPGVLIQVYEGER	6	12	1	P11142		2774.32	1.84123e+07	2.13973e+06	0.468014	1		1.77004	1		0	8.045e-07	High	6.11641	0	High	4.94011	0	0
	IINEPTAAAIAYGLDK	11	19	3	P11142;P11021;P34931		1659.9	1.17666e+08	6.98475e+07							0	3.766e-07	High	5.87649	0	High	5.64506	0	0
	NQVAMNPTNTVFDAK	16	13	1	P11142	M5(Oxidation); K15(Label:13C(6))	1671.81	5.37898e+07	1.07171e+08	0.430162	3	4.42659	0.428266	2	123.843	0	4.681e-07	High	5.77179	0	High	5.70945	0	0
	NQVAMNPTNTVFDAK	5	13	1	P11142	K15(Label:13C(6))	1655.82	3.81213e+06	1.43286e+07	0.838539	2	120.381	1.00739	2	64.8087	0	1.653e-06	High	5.60689	0	High	5.33839	0	0
	IINEPTAAAIAYGLDK	13	19	3	P11142;P11021;P34931	K16(Label:13C(6))	1665.92	5.63059e+07	8.28704e+07							0	1.095e-05	High	5.5442	0	High	5.5399	0	0
	NQVAMNPTNTVFDAK	40	13	1	P11142	M5(Oxidation)	1665.79	1.29769e+08	7.47529e+07	0.94328	5	45.8109	0.620827	5	46.9131	0	5.761e-05	High	5.38332	0	High	5.75387	0	0
	NQVAMNPTNTVFDAK	7	13	1	P11142		1649.8	8.691e+06	9.46066e+06				0.747224	1		0	6.513e-06	High	5.08937	0	High	5.06304	0	0
	SFYPEEVSSMVLTK	11	16	1	P11142	M10(Oxidation)	1632.78	1.6264e+07	2.77559e+06	0.479254	3	31.3773	1.38386	1		0	3.75e-07	High	4.90059	0	High	4.63502	0	0
	SQIHDIVLVGGSTR	4	11	1	P11142	R14(Label:13C(6))	1487.83	5.10941e+06	2.00548e+06				1.64833	1		0	2.99e-06	High	4.66983	0	High	3.93945	0	0
	TVTNAVVTVPAYFNDSQR	16	13	1	P11142		1982	7.59641e+07	2.24406e+07	0.444663	5	21.9807	1.00777	4	44.0438	0	0.001593	High	4.59711	0	High	4.10914	0	0
	STAGDTHLGGEDFDNR	11	9	1	P11142	R16(Label:13C(6))	1697.75	2.13158e+07	1.07614e+08	1.03644	5	53.0289	1.39249	4	43.3973	0	0.0001847	High	4.58817	0	High	5.2113	0	0
	SQIHDIVLVGGSTR	3	11	1	P11142		1481.81	4.44318e+07	0	0.484174	1					0	5.865e-05	High	4.53246	0				0
	NSLESYAFNMK	10	14	1	P11142	M10(Oxidation)	1319.59	4.10543e+07	1.96664e+07	0.993077	1		0.710649	3	86.8528	0	0.003649	High	4.19072	0	High	4.3907	0	0
	STAGDTHLGGEDFDNR	8	9	1	P11142		1691.73	1.31457e+08	7.17966e+06	0.512707	2	8.41195	0.670968	1		0	0.0005625	High	4.15783	0	High	4.70531	0	0
	NSLESYAFNMK	2	14	1	P11142		1303.6	2.91946e+06	0	0.600155	1					0	0.0001509	High	4.08714	0				0
	CNEIINWLDK	3	14	1	P11142	C1(Carbamidomethyl); K10(Label:13C(6))	1310.65	1.19733e+07	2.2041e+06	0.694491	2	87.0331	1.71225	1		0	0.0001577	High	4.08528	0	High	3.58674	0	0
	FDDAVVQSDMK	11	16	1	P11142	M10(Oxidation); K11(Label:13C(6))	1276.58	1.55006e+07	2.90045e+07	0.987412	5	16.1503	0.350536	3	23.3213	0	0.006388	High	4.02694	0	High	4.11755	0	0
	NQTAEKEEFEHQQK	12	14	1	P11142	K6(Label:13C(6)); K14(Label:13C(6))	1757.85	1.63132e+07	1.17962e+07	0.479357	3	9.45704	1.61438	3	8.30895	0	7.182e-06	High	4.00845	0	High	3.06097	0	1
	MKEIAEAYLGK	4	16	1	P11142	M1(Oxidation); K2(Label:13C(6)); K11(Label:13C(6))	1280.7	5.36108e+06	1.31975e+07	0.42152	1					0	0.001103	High	4.00146	0	High	3.98983	0	1
	DAGTIAGLNVLR	7	16	1	P11142	R12(Label:13C(6))	1205.7	4.19526e+07	6.81217e+07	0.444658	1		1.44711	3	37.3364	0	0.001042	High	3.9725	0	High	4.66062	0	0
	VEIIANDQGNR	16	41	4	P0DMV8;P11142;P11021;P34931		1228.63	1.80073e+08	2.07312e+08							0	1.385e-05	High	3.96775	0	High	3.91268	0	0
	CNEIINWLDK	6	14	1	P11142	C1(Carbamidomethyl)	1304.63	1.03892e+07	1.32759e+06				0.281822	1		0	0.0001858	High	3.94673	0	High	3.72737	0	0
	NSLESYAFNMK	8	14	1	P11142	M10(Oxidation); K11(Label:13C(6))	1325.61	3.87237e+07	3.05736e+07	0.405656	1		1.43707	2	11.6961	0	0.001162	High	3.88105	0	High	4.41686	0	0
	NQTAEKEEFEHQQK	5	14	1	P11142		1745.82	3.4021e+07	1.0796e+06	0.526876	1		0.83602	1		0	7.264e-06	High	3.87271	0	High	3.38733	0	1
	RFDDAVVQSDMK	5	16	1	P11142	M11(Oxidation)	1426.66	1.31445e+07	4.07428e+06	0.38102	1		1.43007	2	6.93913	0	0.006351	High	3.85996	0	High	3.90713	0	1
	FDDAVVQSDMK	2	16	1	P11142	K11(Label:13C(6))	1260.59	1.27995e+06	5.82118e+06	0.456797	1		1.61819	1		0	0.005934	High	3.84522	0	High	3.90043	0	0
	MKEIAEAYLGK	3	16	1	P11142	M1(Oxidation)	1268.66	4.5559e+06	6.75447e+06	0.508609	1		1.78714	2	13.0114	0	0.007156	High	3.79456	0	High	4.04109	0	1
	DAGTIAGLNVLR	13	16	1	P11142		1199.68	9.43481e+07	4.6888e+07	0.76939	1		1.41267	4	2.98875	0	0.0006932	High	3.77371	0	High	4.13547	0	0
	NSLESYAFNMK	4	14	1	P11142	K11(Label:13C(6))	1309.62	9.71046e+06	3.93961e+06	1.02143	1		1.69388	1		0	0.0004105	High	3.75843	0	High	3.6674	0	0
	VEIIANDQGNR	16	41	4	P11142;P0DMV8;P11021;P34931	R11(Label:13C(6))	1234.65	8.47954e+07	2.17828e+08							0	0.0003142	High	3.72343	0	High	3.81412	0	0
	TVTNAVVTVPAYFNDSQR	10	13	1	P11142	R18(Label:13C(6))	1988.02	3.08555e+07	3.1633e+07	2.84217	1		1.33523	3	0.383201	0	0.0002391	High	3.6932	0	High	5.01391	0	0
	SFYPEEVSSMVLTK	3	16	1	P11142		1616.79	5.59711e+06	8.76039e+06	0.43678	1		1.48058	1		0	0.0002762	High	3.68176	0	High	4.12642	0	0
	RFDDAVVQSDMK	6	16	1	P11142	R1(Label:13C(6)); M11(Oxidation); K12(Label:13C(6))	1438.71	5.7297e+06	6.10533e+06	0.4359	1					0	0.01257	High	3.6804	0	High	3.77031	0	1
	FEELNADLFR	6	13	1	P11142	R10(Label:13C(6))	1259.64	2.58195e+07	5.64899e+06	2.38467	3	2.74681	0.73893	2	89.5763	0	0.01012	High	3.62543	0	High	3.67198	0	0
	FDDAVVQSDMK	3	16	1	P11142		1254.57	2.92692e+06	3.59734e+06							0	0.01244	High	3.62333	0	High	3.49294	0	0
	FEELNADLFR	7	13	1	P11142		1253.62	5.85074e+07	4.67225e+06	0.303125	1		1.22129	3	69.9189	0	0.0006034	High	3.61318	0	High	3.52988	0	0
	FDDAVVQSDMK	8	16	1	P11142	M10(Oxidation)	1270.56	3.44102e+07	1.93659e+07				1.13339	2	44.0296	0	0.009554	High	3.60076	0	High	4.20596	0	0
	SFYPEEVSSMVLTK	3	16	1	P11142	M10(Oxidation); K14(Label:13C(6))	1638.8	6.21041e+06	5.67792e+06	0.353874	1		2.04566	1		0	0.0003104	High	3.55709	0	High	4.33919	0	0
	TTPSYVAFTDTER	24	37	3	P11142;P0DMV8;P34931		1487.71	1.78302e+08	1.59129e+08							0	0.002821	High	3.46595	0	High	3.41391	0	0
	TTPSYVAFTDTER	20	37	3	P11142;P0DMV8;P34931	R13(Label:13C(6))	1493.72	7.96441e+07	1.87818e+08							0	0.01166	High	3.19448	0	High	3.33173	0	0
	SFYPEEVSSMVLTK	3	16	1	P11142	K14(Label:13C(6))	1622.81	2.1856e+06	1.00955e+07	1.47449	1		1.98764	2	5.18363	0	6.419e-06	High	3.0536	0	High	5.76851	0	0
	IINEPTAAAIAYGLDKK	4	11	1	P11142		1787.99	5.40902e+06	7.76582e+06	1.30415	1		0.92012	2	4.5282	0	0.005955	High	3.00351	0	High	3.19231	0	1
	IINEPTAAAIAYGLDKK	4	11	1	P11142	K16(Label:13C(6)); K17(Label:13C(6))	1800.03	0	1.26679e+07				1.621	2	22.1836	0	0.001753				High	5.29235	0	1
	MVNHFIAEFK	2	10	1	P11142	M1(Oxidation)	1251.62	4.94132e+06	0	0.721737	2	123.02				0.001	0.002247	High	3.47965	0				0
	FELTGIPPAPR	4	12	1	P11142	R11(Label:13C(6))	1203.68	4.05465e+06	0							0.001	0.002943	High	3.34306	0	High	2.39602	0	0
	LLQDFFNGK	1	18	1	P11142		1081.57	1.08055e+07	0	0.40297	1					0.001	0.003769	High	3.0909	0				0
	FELTGIPPAPR	1	12	1	P11142		1197.66	566249	0							0.001	0.004426	High	2.80014	0				0
	VQVEYKGETK	1	16	1	P11142		1180.62	0	1.01688e+06							0.001	0.02877				High	3.10501	0	1
	VCNPIITK	3	13	1	P11142	C2(Carbamidomethyl); K8(Label:13C(6))	950.544	38993168	0	0.438275	2	3.2014				0.002	0.01372	High	2.58792	0				0
	LLQDFFNGK	1	18	1	P11142	K9(Label:13C(6))	1087.59	4.35428e+06	0							0.002	0.01338	High	2.36423	0				0
	VQVEYKGETK	1	16	1	P11142	K6(Label:13C(6)); K10(Label:13C(6))	1192.66	0	1.33627e+06				1.31409	1		0.002	0.06025				High	3.14324	0	1
	LSKEDIER	2	12	1	P11142		989.529	3.91773e+06	5.07209e+06				1.60615	1		0.003	0.09757	High	2.44508	0	High	2.41537	0	1
	VCNPIITK	3	13	1	P11142	C2(Carbamidomethyl)	944.527	5.38639e+07	119726				1.06939	1		0.006	0.05253	High	2.45341	0	High	2.49252	0	0
	LSKEDIER	1	12	1	P11142	K3(Label:13C(6)); R8(Label:13C(6))	1001.57	1.78075e+06	0	0.458235	1					0.008	0.08198	High	2.55299	0				1
P08238	Heat shock protein HSP 90-beta OS=Homo sapiens GN=HSP90AB1 PE=1 SV=4 - [HS90B_HUMAN]	52.21	12	18	31	282	1.83739e+08	1.02574e+08	0.376123	23	15.8906	0.376557	27	14.0262	444.121	45.58	28	118	600.557	37.57	24	164	724	83.2121	5.03369
	Sequence	# PSMs	# Proteins	# Protein Groups	Protein Group Accessions	Modifications	MH+ [Da]	A5: Area	B5: Area	A5: Heavy/Light	A5: Heavy/Light Count	A5: Heavy/Light Variability [%]	B5: Heavy/Light	B5: Heavy/Light Count	B5: Heavy/Light Variability [%]	q-Value	PEP	A2	XCorr A2	Probability A2	B2	XCorr B2	Probability B2	# Missed Cleavages
	YHTSQSGDEMTSLSEYVSR	4	5	1	P08238	M10(Oxidation)	2192.94	4.16756e+07	291002	0.364461	1					0	2.421e-07	High	6.19142	0	High	6.13345	0	0
	LVSSPCCIVTSTYGWTANMER	4	5	1	P08238	C6(Carbamidomethyl); C7(Carbamidomethyl); M19(Oxidation)	2448.11	3.47518e+06	1.00915e+06	0.367806	2	21.6087	0.338788	1		0	4.014e-07	High	5.97677	0	High	4.4202	0	0
	GVVDSEDLPLNISR	9	20	2	P07900;P08238	R14(Label:13C(6))	1519.8	5.20579e+07	18578870							0	4.136e-06	High	5.27222	0	High	5.02463	0	0
	HNDDEQYAWESSAGGSFTVR	1	8	2	P07900;P08238	R20(Label:13C(6))	2261.99	2.96324e+06	0							0	1.073e-05	High	5.224	0				0
	NPDDITQEEYGEFYK	10	4	1	P08238		1847.8	6.97896e+07	3.49983e+07	0.417399	3	12.9069	0.308861	3	6.19943	0	3.097e-05	High	5.19784	0	High	5.49441	0	0
	TLTLVDTGIGMTK	6	12	2	P08238;P07900	K13(Label:13C(6))	1355.76	1.6786e+06	654798							0	3.807e-07	High	5.14932	0	High	4.50549	0	0
	GFEVVYMTEPIDEYCVQQLK	2	5	1	P08238	M7(Oxidation); C15(Carbamidomethyl)	2464.15	1.99811e+06	0							0	2.624e-05	High	5.08792	0				0
	LGLGIDEDEVAAEEPNAAVPDEIPPLEGDEDASR	3	5	1	P08238		3532.65	3.7393e+06	0	0.437654	1					0	5.744e-05	High	5.07974	0				0
	TLTLVDTGIGMTK	12	12	2	P07900;P08238	M11(Oxidation); K13(Label:13C(6))	1371.75	2.00767e+07	7.201e+06							0	8.542e-05	High	5.07077	0	High	5.14952	0	0
	GVVDSEDLPLNISR	4	20	2	P07900;P08238		1513.79	1.42597e+08	1.79466e+07							0	0.0002421	High	4.83652	0	High	5.14911	0	0
	TLTLVDTGIGMTK	16	12	2	P07900;P08238	M11(Oxidation)	1365.73	5.66773e+07	2.77383e+07							0	0.0001088	High	4.80397	0	High	5.02963	0	0
	TLTLVDTGIGMTK	6	12	2	P08238;P07900		1349.73	5.30689e+06	1.59653e+06							0	1.257e-06	High	4.72391	0	High	4.64491	0	0
	SLTNDWEDHLAVK	2	11	2	P07900;P08238	K13(Label:13C(6))	1533.77	1.01189e+07	0							0	3.584e-05	High	4.70049	0				0
	EKEISDDEAEEEKGEK	2	4	1	P08238		1864.84	1.04235e+06	304067	0.300549	1		0.239788	1		0	5.805e-06	High	4.6497	0	High	4.22191	0	2
	SLTNDWEDHLAVK	2	11	2	P07900;P08238		1527.75	2.79386e+07	0							0	0.0001563	High	4.59556	0				0
	YHTSQSGDEMTSLSEYVSR	1	5	1	P08238		2176.95	3.41966e+06	0	0.430853	1					0	7.169e-05	High	4.41849	0				0
	IEDVGSDEEDDSGKDK	5	5	1	P08238	K14(Label:13C(6)); K16(Label:13C(6))	1749.77	9.72219e+06	5.15745e+06	0.373187	1		0.401209	2	12.4314	0	0.0001511	High	4.35206	0	High	4.85982	0	1
	ADLINNLGTIAK	12	13	2	P07900;P08238	K12(Label:13C(6))	1248.73	1.45164e+07	9.92073e+06							0	0.02566	High	4.18604	0	High	4.30062	0	0
	ELISNASDALDK	16	10	2	Q5CAQ5;P08238		1275.64	1.47991e+08	8.35967e+07							0	0.01351	High	4.18041	0	High	4.2327	0	0
	YHTSQSGDEMTSLSEYVSR	1	5	1	P08238	R19(Label:13C(6))	2182.97	1.47337e+06	0							0	5.249e-05	High	4.17423	0				0
	HNDDEQYAWESSAGGSFTVR	1	8	2	P07900;P08238		2255.97	8.87957e+06	0							0	1.718e-05	High	4.17056	0				0
	IEDVGSDEEDDSGK	4	5	1	P08238		1494.61	3.54996e+06	3.30014e+06	0.346565	1					0	9.908e-07	High	4.15251	0	High	3.70512	0	0
	EGLELPEDEEEKKK	2	14	2	P07900;P08238		1672.83	1.60744e+06	0							0	0.001574	High	4.05432	0				2
	ELISNASDALDK	20	10	2	Q5CAQ5;P08238	K12(Label:13C(6))	1281.66	6.18604e+07	3.36991e+07							0	0.0003854	High	3.96032	0	High	3.73641	0	0
	NPDDITQEEYGEFYK	3	4	1	P08238	K15(Label:13C(6))	1853.82	1.33655e+06	1.33314e+07	0.457493	1		0.380916	1		0	2.62e-05	High	3.89816	0	High	5.41504	0	0
	ADLINNLGTIAK	14	13	2	P07900;P08238		1242.71	1.66821e+08	2.00334e+07							0	0.0008496	High	3.81252	0	High	4.1971	0	0
	EDQTEYLEER	11	12	2	P07900;P08238	R10(Label:13C(6))	1317.59	6.66207e+07	2.23987e+07							0	0.0004044	High	3.54746	0	High	3.49077	0	0
	IEDVGSDEEDDSGKDK	7	5	1	P08238		1737.73	2.83536e+07	1.39746e+07	0.343885	1		0.399659	2	9.8562	0	7.592e-05	High	3.54598	0	High	4.31667	0	1
	EDQTEYLEER	17	12	2	P07900;P08238		1311.57	1.80045e+08	7.57809e+07							0	0.01035	High	3.54434	0	High	3.82085	0	0
	YIDQEELNK	3	12	2	P07900;P08238	K9(Label:13C(6))	1157.58	7.89353e+07	4.64588e+07							0	0.008332	High	3.42987	0	High	3.54779	0	0
	IDIIPNPQER	18	6	1	P08238		1194.65	9.62831e+07	46863487	0.91305	3	13.9732	0.342723	3	1.39237	0	0.001924	High	3.37609	0	High	3.34673	0	0
	EGLELPEDEEEK	2	15	2	P07900;P08238	K12(Label:13C(6))	1422.66	9.60906e+06	1.18567e+06							0	0.001316	High	3.35773	0	High	3.39308	0	0
	YIDQEELNK	5	12	2	P07900;P08238		1151.56	204352159	1.40716e+08							0	0.01633	High	3.34477	0	High	3.4214	0	0
	IDIIPNPQER	7	6	1	P08238	R10(Label:13C(6))	1200.67	3.31838e+07	1.59111e+07	0.348163	1		1.17603	1		0	0.0006046	High	3.31167	0	High	2.72176	0	0
	EGLELPEDEEEK	3	15	2	P07900;P08238		1416.64	2.77638e+07	1.5776e+07							0	0.0005369	High	3.24297	0	High	3.16638	0	0
	EQVANSAFVER	3	6	1	P08238	R11(Label:13C(6))	1255.64	4.91791e+07	3.13632e+07	0.376123	1		0.43423	1		0	0.007905	High	3.09062	0	High	3.18348	0	0
	SIYYITGESK	4	6	1	P08238	K10(Label:13C(6))	1166.6	2.54699e+07	2.07938e+07				0.370097	2	7.08233	0	0.01596	High	3.02699	0	High	3.03651	0	0
	EKYIDQEELNK	3	12	2	P07900;P08238		1408.7	1.8132e+06	434356							0	0.01099	High	2.89365	0	High	3.52777	0	1
	YESLTDPSK	4	13	2	P07900;P08238		1039.49	7.55272e+07	5.01962e+07							0	0.0171	High	2.87619	0	High	2.86071	0	0
	YESLTDPSKLDSGK	2	12	2	P07900;P08238		1539.75	0	2.32521e+07							0	0.0007415				High	4.77508	0	1
	IEDVGSDEEDDSGK	3	5	1	P08238	K14(Label:13C(6))	1500.63	0	1.14306e+06				0.430918	2	25.6735	0	0.000734				High	3.89125	0	0
	EQVANSAFVER	2	6	1	P08238		1249.62	0	8.34092e+07				0.376017	1		0	0.00152				High	3.29103	0	0
	DNSTMGYMMAK	1	6	1	P08238	M5(Oxidation); M8(Oxidation); M9(Oxidation); K11(Label:13C(6))	1302.51	0	90010.9				0.884874	1		0	0.01339				High	3.09815	0	0
	SIYYITGESK	4	6	1	P08238		1160.59	6.63828e+07	5.89302e+07	0.386316	1					0.001	0.002277	High	3.148	0	High	2.85861	0	0
	IEDVGSDEEDDSGKDKK	3	5	1	P08238	K14(Label:13C(6)); K16(Label:13C(6)); K17(Label:13C(6))	1883.89	2.99178e+06	1.09184e+06	0.311569	1					0.001	0.004026	High	2.71774	0	High	3.02135	0	2
	ALLFIPR	3	4	1	P08238		829.531	1.87261e+07	2.13639e+06	0.338121	1					0.001	0.05816	High	2.17808	0	High	1.93521	0	0
	IEDVGSDEEDDSGKDKK	2	5	1	P08238		1865.83	0	3.23016e+06				0.371506	2	13.6553	0.001	0.02876				High	3.32796	0	2
	LGIHEDSTNR	1	5	1	P08238		1141.56	0	1.75808e+06				0.376557	1		0.001	0.05361				High	2.8959	0	0
	APFDLFENK	1	4	1	P08238	K9(Label:13C(6))	1086.56	2.47637e+06	0	0.358499	1					0.002	0.00953	High	3.3493	0				0
	YESLTDPSKLDSGK	2	12	2	P07900;P08238	K9(Label:13C(6)); K14(Label:13C(6))	1551.8	3.39785e+06	1.06816e+06							0.002	0.01413	High	2.58354	0	High	4.44624	0	1
	LGIHEDSTNR	1	5	1	P08238	R10(Label:13C(6))	1147.58	0	637897							0.002	0.06542				High	2.53043	0	0
	EKEISDDEAEEEKGEK	1	4	1	P08238	K2(Label:13C(6)); K13(Label:13C(6)); K16(Label:13C(6))	1882.9	307200	0							0.003	0.02295	High	3.15455	0				2
	AKFENLCK	1	6	1	P08238	C7(Carbamidomethyl)	1009.52	2.98998e+06	0	0.351713	1					0.003	0.01641	High	2.89012	0				1
	ALLFIPR	4	4	1	P08238	R7(Label:13C(6))	835.551	6.33171e+06	716591				0.396842	3	1.26311	0.003	0.08177	High	1.96799	0	High	2.1844	0	0
	DLVVLLFETALLSSGFSLEDPQTHSNR	1	5	1	P08238		2988.53	0	0							0.003	0.08943				High	1.41122	0	0
	DNSTMGYMMAK	1	6	1	P08238	M5(Oxidation); M8(Oxidation); M9(Oxidation)	1296.49	0	101722							0.006	0.125				High	2.76271	0	0
J3KPX7	Prohibitin-2 OS=Homo sapiens GN=PHB2 PE=1 SV=2 - [J3KPX7_HUMAN]	51.68	11	13	13	29	2.16764e+07	5.40222e+06	1.60398	13	13.059	1.69704	5	19.4169	74.3423	49.33	12	22	21.9031	12.08	4	7	298	33.2189	9.83252
	Sequence	# PSMs	# Proteins	# Protein Groups	Protein Group Accessions	Modifications	MH+ [Da]	A5: Area	B5: Area	A5: Heavy/Light	A5: Heavy/Light Count	A5: Heavy/Light Variability [%]	B5: Heavy/Light	B5: Heavy/Light Count	B5: Heavy/Light Variability [%]	q-Value	PEP	A2	XCorr A2	Probability A2	B2	XCorr B2	Probability B2	# Missed Cleavages
	LLLGAGAVAYGVR	1	9	1	J3KPX7	R13(Label:13C(6))	1265.77	9.69555e+06	0	1.60398	1					0	1.33e-06	High	4.69737	0				0
	IYLTADNLVLNLQDESFTR	1	4	1	J3KPX7	R19(Label:13C(6))	2231.17	342279	0							0	2.394e-05	High	4.66489	0				0
	IGGVQQDTILAEGLHFR	1	8	1	J3KPX7	R17(Label:13C(6))	1860.01	3.60409e+07	0	1.75102	1					0	0.0002242	High	4.45142	0				0
	VLSRPNAQELPSMYQR	2	7	1	J3KPX7	R4(Label:13C(6)); M13(Oxidation); R16(Label:13C(6))	1917	9.25974e+06	0	1.56941	1					0	0.0007738	High	4.39944	0				0
	LLLGAGAVAYGVR	1	9	1	J3KPX7		1259.75	6.04468e+06	0							0	1.669e-05	High	4.28748	0				0
	IPWFQYPIIYDIR	1	6	1	J3KPX7	R13(Label:13C(6))	1729.95	334197	0	1.58097	1					0	1.055e-05	High	4.26691	0				0
	IVQAEGEAEAAK	2	3	1	J3KPX7		1215.63	1.80332e+07	6.46338e+06	1.85221	1		1.69704	1		0	0.0005635	High	3.99759	0	High	4.1406	0	0
	FNASQLITQR	2	7	1	J3KPX7	R10(Label:13C(6))	1183.65	10954957	0							0	0.0002523	High	3.42955	0				0
	LGLDYEER	2	7	1	J3KPX7		994.489	974724	0	0.609736	2	215.023				0	0.001512	High	3.06533	0				0
	EYTAAVEAK	2	8	1	J3KPX7		981.492	692678	2.66283e+06	1.59874	1					0	0.02676	High	2.54945	0	High	2.46959	0	0
	IVQAEGEAEAAK	2	3	1	J3KPX7	K12(Label:13C(6))	1221.65	0	1.09731e+07				1.24775	1		0	0.00283				High	3.82415	0	0
	ESVFTVEGGHR	2	9	1	J3KPX7	R11(Label:13C(6))	1223.61	8.99544e+06	0	1.9179	2	10.4183				0.001	0.003552	High	3.0879	0				0
	ESVFTVEGGHR	1	9	1	J3KPX7		1217.59	2.07686e+06	0							0.001	0.00613	High	3.00835	0				0
	LGLDYEER	2	7	1	J3KPX7	R8(Label:13C(6))	1000.5	9.6262e+06	211123	1.277	1		1.45289	1		0.001	0.006956	High	2.83113	0	High	2.60304	0	0
	VLPSIVNEVLK	2	7	1	J3KPX7	K11(Label:13C(6))	1216.76	8.98838e+06	0	2.06858	1					0.001	0.005126	High	2.71787	0				0
	AQVSLLIR	1	7	1	J3KPX7		899.568	2891778	0	1.69029	1					0.001	0.007389	High	2.61793	0				0
	AQFLVEK	1	4	1	J3KPX7		834.475	0	445465				1.93217	1		0.001	0.05082				High	2.74113	0	0
	EYTAAVEAK	2	8	1	J3KPX7	K9(Label:13C(6))	987.513	1.10967e+06	4.78815e+06				1.79703	1		0.002	0.06661	High	2.3594	0	High	2.53873	0	0
	VLSRPNAQELPSMYQR	1	7	1	J3KPX7	M13(Oxidation)	1904.96	677418	0							0.003	0.01978	High	3.78706	0				0
P62805	Histone H4 OS=Homo sapiens GN=HIST1H4A PE=1 SV=2 - [H4_HUMAN]	51.46	3	6	6	203	7.06733e+07	1.03165e+07	0.974601	47	20.3524	2.41108	48	17.1441	325.748	51.46	6	103	312.677	50.49	5	100	103	11.3604	11.356
	Sequence	# PSMs	# Proteins	# Protein Groups	Protein Group Accessions	Modifications	MH+ [Da]	A5: Area	B5: Area	A5: Heavy/Light	A5: Heavy/Light Count	A5: Heavy/Light Variability [%]	B5: Heavy/Light	B5: Heavy/Light Count	B5: Heavy/Light Variability [%]	q-Value	PEP	A2	XCorr A2	Probability A2	B2	XCorr B2	Probability B2	# Missed Cleavages
	KTVTAMDVVYALK	1	1	1	P62805	M6(Oxidation)	1454.8	841916	0	1.20036	1					0	0.001424	High	4.3384	0				1
	ISGLIYEETR	31	3	1	P62805	R10(Label:13C(6))	1186.64	8.95081e+07	1.73265e+07	0.923812	8	12.4737	2.12266	10	9.50882	0	3.371e-05	High	4.06935	0	High	3.99065	0	0
	ISGLIYEETR	25	3	1	P62805		1180.62	9.23633e+07	5.75623e+06	0.95968	4	6.75158	2.32797	2	9.21457	0	8.26e-06	High	4.05908	0	High	3.93105	0	0
	TVTAMDVVYALK	17	2	1	P62805	M5(Oxidation); K12(Label:13C(6))	1332.72	9.648e+07	2.21044e+06	0.956625	4	1.02497	2.64772	4	10.2683	0	0.001092	High	3.96348	0	High	4.19212	0	0
	TVTAMDVVYALK	3	2	1	P62805		1310.7	9.41371e+06	63777.9	1.19638	1		2.66164	1		0	2.522e-05	High	3.88777	0	High	2.51454	0	0
	TVTAMDVVYALK	8	2	1	P62805	K12(Label:13C(6))	1316.72	1.08867e+07	1.76306e+06	1.78818	2	52.364	3.59283	2	45.2187	0	0.00116	High	3.85259	0	High	3.93479	0	0
	TVTAMDVVYALK	13	2	1	P62805	M5(Oxidation)	1326.7	9.11574e+07	3.97553e+06	1.05674	5	41.7462	2.15821	4	15.713	0	0.002051	High	3.77148	0	High	3.87365	0	0
	KTVTAMDVVYALK	1	1	1	P62805	K1(Label:13C(6)); M6(Oxidation); K13(Label:13C(6))	1466.83	1.0106e+06	0							0	0.001164	High	3.5205	0				1
	DAVTYTEHAK	29	2	1	P62805		1134.54	1.51721e+07	2.48826e+06	0.965034	8	23.1841	2.44042	8	11.5291	0	0.006522	High	3.32867	0	High	3.36715	0	0
	DAVTYTEHAK	25	2	1	P62805	K10(Label:13C(6))	1140.56	16967555	2.11993e+06	1.10182	4	2.15416	1.94383	2	50.4658	0	0.001862	High	3.27975	0	High	3.10601	0	0
	DNIQGITKPAIR	8	2	1	P62805		1325.75	2.31766e+07	1.1728e+06	0.992195	3	2.06832	2.62254	4	19.6495	0	0.001102	High	3.21656	0	High	3.14596	0	0
	VFLENVIR	17	3	1	P62805	R8(Label:13C(6))	995.598	1.71733e+07	9.64733e+06	0.931051	5	1.62258	1.35997	5	80.7117	0	0.01967	High	3.04	0	High	3.05973	0	0
	VFLENVIR	14	3	1	P62805		989.58	1.84451e+07	2.88734e+06	1.8883	1		1.59252	2	148.168	0	0.0008741	High	2.77503	0	High	2.96757	0	0
	DNIQGITKPAIR	11	2	1	P62805	K8(Label:13C(6)); R12(Label:13C(6))	1337.8	2.25684e+07	3.20533e+06	1.40404	1		2.51768	4	1.80634	0	0.002507	High	2.62875	0	High	3.90825	0	0
Q9BRA2	Thioredoxin domain-containing protein 17 OS=Homo sapiens GN=TXNDC17 PE=1 SV=1 - [TXD17_HUMAN]	51.22	4	5	5	27	2.99837e+06	1.63112e+06	0.41739	5	11.4356	0.793033	7	9.28116	40.3408	51.22	5	13	41.6425	39.84	4	14	123	13.9318	5.51611
	Sequence	# PSMs	# Proteins	# Protein Groups	Protein Group Accessions	Modifications	MH+ [Da]	A5: Area	B5: Area	A5: Heavy/Light	A5: Heavy/Light Count	A5: Heavy/Light Variability [%]	B5: Heavy/Light	B5: Heavy/Light Count	B5: Heavy/Light Variability [%]	q-Value	PEP	A2	XCorr A2	Probability A2	B2	XCorr B2	Probability B2	# Missed Cleavages
	LVESECLQANLVEMLFSED	6	2	1	Q9BRA2	C6(Carbamidomethyl); M14(Oxidation)	2242.03	735067	53515.8							0	9.574e-05	High	5.39894	0	High	3.40533	0	0
	SWCPDCVQAEPVVR	3	3	1	Q9BRA2	C3(Carbamidomethyl); C6(Carbamidomethyl); R14(Label:13C(6))	1708.79	714744	832832	0.41739	1					0	7.162e-05	High	4.17143	0	High	3.57936	0	0
	SWCPDCVQAEPVVR	3	3	1	Q9BRA2	C3(Carbamidomethyl); C6(Carbamidomethyl)	1702.78	2.14936e+06	1135027				0.835867	2	16.194	0	0.0008819	High	3.54403	0	High	4.42312	0	0
	DPNNDFR	8	2	1	Q9BRA2	R7(Label:13C(6))	883.403	4.83846e+06	3.13488e+06	0.503259	2	16.4482	0.679455	2	23.2215	0.001	0.03847	High	2.75921	0	High	2.91884	0	0
	DPNNDFR	1	2	1	Q9BRA2		877.382	0	2.87003e+06				0.844151	1		0.001	0.03423				High	2.82044	0	0
	VTAVPTLLK	3	2	1	Q9BRA2		941.604	2.00729e+06	113987	0.385935	1		0.755988	1		0.003	0.01929	High	2.54517	0	High	2.43133	0	0
	VTAVPTLLK	2	2	1	Q9BRA2	K9(Label:13C(6))	947.626	427715	623453	0.414594	1		0.894634	1		0.003	0.08663	High	1.91273	0	High	2.12397	0	0
	YEEVSVSGFEEFHR	1	4	1	Q9BRA2	R14(Label:13C(6))	1720.8	406592	0							0.007	0.0624	High	2.79279	0				0
P37802	Transgelin-2 OS=Homo sapiens GN=TAGLN2 PE=1 SV=3 - [TAGL2_HUMAN]	50.75	6	9	9	39	8.335e+06	8.94316e+06	1.3622	13	38.6159	0.641346	7	14.4485	87.3879	50.75	9	26	44.8108	41.21	7	13	199	22.3772	8.25049
	Sequence	# PSMs	# Proteins	# Protein Groups	Protein Group Accessions	Modifications	MH+ [Da]	A5: Area	B5: Area	A5: Heavy/Light	A5: Heavy/Light Count	A5: Heavy/Light Variability [%]	B5: Heavy/Light	B5: Heavy/Light Count	B5: Heavy/Light Variability [%]	q-Value	PEP	A2	XCorr A2	Probability A2	B2	XCorr B2	Probability B2	# Missed Cleavages
	TLMNLGGLAVAR	3	3	1	P37802	M3(Oxidation); R12(Label:13C(6))	1237.71	5.78101e+06	3.81333e+06	1.01319	2	96.566	0.743369	1		0	2.401e-05	High	4.29965	0	High	4.24488	0	0
	DDGLFSGDPNWFPK	3	3	1	P37802		1594.72	1.1846e+06	3.67272e+06	1.63351	1					0	0.003851	High	4.18419	0	High	4.20435	0	0
	QMEQISQFLQAAER	1	3	1	P37802	M2(Oxidation); R14(Label:13C(6))	1700.84	811163	0	1.5792	1					0	0.0003323	High	4.16061	0				0
	QMEQISQFLQAAER	2	3	1	P37802	M2(Oxidation)	1694.82	513654	1.62035e+06				0.398077	1		0	0.005746	High	4.00695	0	High	4.13146	0	0
	DDGLFSGDPNWFPK	5	3	1	P37802	K14(Label:13C(6))	1600.74	2.03587e+06	2.0918e+06	0.720666	1		0.582086	1		0	0.01478	High	3.94955	0	High	4.39638	0	0
	TLMNLGGLAVAR	4	3	1	P37802	M3(Oxidation)	1231.69	3.08926e+06	5.18793e+06							0	0.001839	High	3.89374	0	High	3.78618	0	0
	NFSDNQLQEGK	2	3	1	P37802		1279.59	6.87561e+06	0	1.14488	2	46.644				0	7.66e-05	High	3.80705	0				0
	NFSDNQLQEGK	1	3	1	P37802	K11(Label:13C(6))	1285.61	1.06858e+07	0							0	0.0004933	High	3.707	0				0
	GASQAGMTGYGMPR	3	4	1	P37802	M7(Oxidation); M12(Oxidation)	1415.61	428335	7.82442e+06				0.569246	1		0	0.003424	High	3.34057	0	High	3.7984	0	0
	NVIGLQMGTNR	2	3	1	P37802	M7(Oxidation); R11(Label:13C(6))	1224.65	1.24326e+06	6.04662e+06				0.703972	1		0	0.02535	High	2.84602	0	High	3.36366	0	0
	IQASTMAFK	3	3	1	P37802	M6(Oxidation); K9(Label:13C(6))	1018.54	3.95192e+06	3.89594e+06	1.11661	2	65.174				0.001	0.00256	High	2.8589	0	High	2.25763	0	0
	NVIGLQMGTNR	1	3	1	P37802	M7(Oxidation)	1218.63	0	8.58929e+06							0.001	0.03227				High	3.1611	0	0
	GPAYGLSR	2	4	1	P37802	R8(Label:13C(6))	826.453	4.59427e+06	0	1.13448	2	59.8491				0.002	0.01177	High	2.39841	0				0
	IQASTMAFK	1	3	1	P37802	K9(Label:13C(6))	1002.54	8.5382e+06	0							0.002	0.01471	High	2.12689	0				0
	IQASTMAFK	1	3	1	P37802	M6(Oxidation)	1012.51	0	5.68879e+06				0.684846	1		0.002	0.07759				High	2.51538	0	0
	GASQAGMTGYGMPR	2	4	1	P37802	M7(Oxidation); M12(Oxidation); R14(Label:13C(6))	1421.63	591030	4.45402e+06	1.3622	1					0.004	0.02764	High	3.52419	0	High	3.00842	0	0
	GPAYGLSR	2	4	1	P37802		820.433	1.81925e+06	1.04158e+07				0.641346	1		0.005	0.1139	High	2.22691	0	High	2.64865	0	0
	ENFQNWLK	1	4	1	P37802	K8(Label:13C(6))	1084.55	538699	0	0.78556	1					0.007	0.07255	High	2.09806	0				0
Q9NS69	Mitochondrial import receptor subunit TOM22 homolog OS=Homo sapiens GN=TOMM22 PE=1 SV=3 - [TOM22_HUMAN]	50.7	2	4	4	17	5.8049e+06	0	1.44997	10	13.1108				78.1755	50.7	4	17					142	15.5118	4.33545
	Sequence	# PSMs	# Proteins	# Protein Groups	Protein Group Accessions	Modifications	MH+ [Da]	A5: Area	B5: Area	A5: Heavy/Light	A5: Heavy/Light Count	A5: Heavy/Light Variability [%]	B5: Heavy/Light	B5: Heavy/Light Count	B5: Heavy/Light Variability [%]	q-Value	PEP	A2	XCorr A2	Probability A2	B2	XCorr B2	Probability B2	# Missed Cleavages
	QILLGPNTGLSGGMPGALPSLPGK	1	2	1	Q9NS69	M14(Oxidation)	2291.25	4.62214e+06	0	1.47483	1					0	6.201e-06	High	5.61205	0				0
	GDAEKPEEELEEDDDEELDETLSER	1	1	1	Q9NS69		2921.22	5.04492e+06	0	1.33301	1					0	2.673e-05	High	5.57956	0				0
	LQMEQQQQLQQR	4	2	1	Q9NS69	M3(Oxidation); R12(Label:13C(6))	1579.8	5.55292e+06	0	1.53626	3	29.1161				0	2.322e-05	High	5.1015	0				0
	GDAEKPEEELEEDDDEELDETLSER	1	1	1	Q9NS69	K5(Label:13C(6)); R25(Label:13C(6))	2933.27	1.2949e+06	0	2.37675	1					0	0.0007516	High	5.00785	0				0
	LQMEQQQQLQQR	2	2	1	Q9NS69		1557.78	2.34436e+06	0	1.32252	1					0	8.727e-06	High	4.94056	0				0
	LQMEQQQQLQQR	2	2	1	Q9NS69	R12(Label:13C(6))	1563.8	3.10047e+06	0	1.63197	1					0	1.435e-05	High	4.92131	0				0
	LQMEQQQQLQQR	3	2	1	Q9NS69	M3(Oxidation)	1573.78	4.38145e+06	0							0	3.115e-06	High	4.41548	0				0
	LWGLTEMFPER	1	1	1	Q9NS69	M7(Oxidation); R11(Label:13C(6))	1400.7	1.7488e+06	0	1.36075	1					0	0.0001868	High	3.51389	0				0
	QILLGPNTGLSGGMPGALPSLPGK	2	2	1	Q9NS69	M14(Oxidation); K24(Label:13C(6))	2297.28	6.81687e+06	0	1.42554	1					0.001	0.005315	High	4.49737	0				0
P07108	Acyl-CoA-binding protein OS=Homo sapiens GN=DBI PE=1 SV=2 - [ACBP_HUMAN]	50.57	10	3	3	18	3.30474e+06	7.90783e+06	0.744842	1		2.1679	8	6.61692	2.2682	22.99	1	1	53.0392	50.57	3	17	87	10.038	6.56592
	Sequence	# PSMs	# Proteins	# Protein Groups	Protein Group Accessions	Modifications	MH+ [Da]	A5: Area	B5: Area	A5: Heavy/Light	A5: Heavy/Light Count	A5: Heavy/Light Variability [%]	B5: Heavy/Light	B5: Heavy/Light Count	B5: Heavy/Light Variability [%]	q-Value	PEP	A2	XCorr A2	Probability A2	B2	XCorr B2	Probability B2	# Missed Cleavages
	QATVGDINTERPGMLDFTGK	2	9	1	P07108	M14(Oxidation)	2166.05	3.30474e+06	757028	0.744842	1					0	0.01421	High	2.2682	0	High	2.92227	0	0
	TKPSDEEMLFIYGHYK	2	9	1	P07108	K2(Label:13C(6)); K16(Label:13C(6))	1969.98	0	3.09498e+06				2.18077	1		0	0.0002867				High	3.65568	0	0
	TKPSDEEMLFIYGHYK	3	9	1	P07108	M8(Oxidation)	1973.93	0	4.69974e+06				1.97716	2	9.05135	0	0.0007301				High	3.60517	0	0
	QATVGDINTERPGMLDFTGK	1	9	1	P07108	R11(Label:13C(6)); K20(Label:13C(6))	2162.1	0	2.88295e+06				2.5683	1		0	0.003919				High	3.39771	0	0
	TKPSDEEMLFIYGHYK	2	9	1	P07108	K2(Label:13C(6)); M8(Oxidation); K16(Label:13C(6))	1985.97	0	9.87588e+06							0	0.001231				High	3.30662	0	0
	WDAWNELK	2	9	1	P07108	K8(Label:13C(6))	1067.52	0	3.60752e+06				2.18194	1		0	0.02084				High	3.19247	0	0
	QATVGDINTERPGMLDFTGK	5	9	1	P07108	R11(Label:13C(6)); M14(Oxidation); K20(Label:13C(6))	2178.09	0	1.02401e+07				2.15512	3	9.49623	0	0.006687				High	3.07787	0	0
	WDAWNELK	1	9	1	P07108		1061.5	0	1.55901e+06							0.004	0.1107				High	2.7978	0	0
P30041	Peroxiredoxin-6 OS=Homo sapiens GN=PRDX6 PE=1 SV=3 - [PRDX6_HUMAN]	50.45	3	11	11	49	1.00922e+08	1.36715e+07	0.538147	19	13.4688	0.879772	6	5.84457	127.426	50.45	11	38	31.691	21.88	6	11	224	25.0192	6.37939
	Sequence	# PSMs	# Proteins	# Protein Groups	Protein Group Accessions	Modifications	MH+ [Da]	A5: Area	B5: Area	A5: Heavy/Light	A5: Heavy/Light Count	A5: Heavy/Light Variability [%]	B5: Heavy/Light	B5: Heavy/Light Count	B5: Heavy/Light Variability [%]	q-Value	PEP	A2	XCorr A2	Probability A2	B2	XCorr B2	Probability B2	# Missed Cleavages
	DINAYNCEEPTEK	7	1	1	P30041	C7(Carbamidomethyl); K13(Label:13C(6))	1588.69	8.46524e+06	0	0.504958	1					0	2.615e-05	High	4.59282	0				0
	DINAYNCEEPTEK	5	1	1	P30041	C7(Carbamidomethyl)	1582.66	1.70833e+07	0							0	4.188e-05	High	4.49881	0				0
	ELAILLGMLDPAEK	2	2	1	P30041	M8(Oxidation)	1528.83	2.43069e+06	0	0.546221	2	11.2358				0	0.0001639	High	4.29545	0				0
	DGDSVMVLPTIPEEEAK	1	1	1	P30041		1829.89	6.62382e+06	0							0	0.0005251	High	3.4129	0				0
	LPFPIIDDR	5	2	1	P30041		1085.6	1.18256e+08	1.43479e+07	0.526152	3	17.9402	0.847222	1		0	0.0002862	High	3.3819	0	High	3.26881	0	0
	DGDSVMVLPTIPEEEAK	1	1	1	P30041	M6(Oxidation)	1845.87	3.82782e+07	0							0	0.0008671	High	3.27251	0				0
	LPFPIIDDR	3	2	1	P30041	R9(Label:13C(6))	1091.62	6.22205e+07	1.21558e+07	1.02922	1					0	0.0004995	High	3.21902	0	High	2.98112	0	0
	DFTPVCTTELGR	2	1	1	P30041	C6(Carbamidomethyl)	1395.66	3.31433e+07	5.63808e+06	0.538147	1					0	0.01118	High	3.10165	0	High	2.76177	0	0
	LSILYPATTGR	2	1	1	P30041		1191.67	1.29045e+08	1.94039e+07	0.436039	1		0.844367	1		0	0.001379	High	3.0153	0	High	2.7123	0	0
	LIALSIDSVEDHLAWSK	1	2	1	P30041		1897.01	3.56269e+06	0	0.433755	1					0	2.198e-07	High	2.89796	0				0
	VVFVFGPDK	2	2	1	P30041		1007.56	2.87935e+07	4.83861e+06	0.575964	1		0.893128	1		0	0.007133	High	2.80556	0	High	3.00893	0	0
	VVFVFGPDK	2	2	1	P30041	K9(Label:13C(6))	1013.58	1.65162e+07	4.3215e+06							0	0.01231	High	2.78299	0	High	2.87742	0	0
	DFTPVCTTELGR	1	1	1	P30041	C6(Carbamidomethyl); R12(Label:13C(6))	1401.68	0	5.38385e+06				0.936041	1		0	0.02564				High	3.44616	0	0
	DGDSVMVLPTIPEEEAK	1	1	1	P30041	K17(Label:13C(6))	1835.92	4.34958e+06	0	0.656657	1					0.001	0.004264	High	3.57123	0				0
	LSILYPATTGR	2	1	1	P30041	R11(Label:13C(6))	1197.7	5.62685e+07	1.6384e+07							0.001	0.02688	High	2.46578	0	High	2.70599	0	0
	VVFVFGPDKK	2	2	1	P30041		1135.65	2.0986e+07	2.35955e+06	0.544717	1		1.08214	1		0.002	0.008261	High	3.49055	0	High	3.31707	0	1
	DGDSVMVLPTIPEEEAK	2	1	1	P30041	M6(Oxidation); K17(Label:13C(6))	1851.9	1.88087e+07	0	0.500755	1					0.002	0.009415	High	3.27293	0				0
	NFDEILR	3	2	1	P30041	R7(Label:13C(6))	912.49	2.9943e+07	6.38237e+06	0.96273	1		0.866615	1		0.003	0.08076	High	2.14793	0	High	2.40101	0	0
	NFDEILR	3	2	1	P30041		906.47	5.5466e+07	7.26269e+06	0.494474	2	13.2424				0.003	0.09321	High	2.08543	0	High	2.2104	0	0
	ELAILLGMLDPAEKDEK	1	2	1	P30041		1885	306981	0	0.504622	1					0.005	0.04992	High	2.80633	0				1
	ELAILLGMLDPAEKDEK	1	2	1	P30041	M8(Oxidation)	1900.99	1.21049e+07	0	0.669625	1					0.005	0.04309	High	2.49409	0				1
P52758	Ribonuclease UK114 OS=Homo sapiens GN=HRSP12 PE=1 SV=1 - [UK114_HUMAN]	50.36	3	5	5	8	3.7678e+06	2515.73	0.468702	3	37.8132				25.8399	50.36	5	7	2.53394	12.41	1	1	137	14.4846	8.67529
	Sequence	# PSMs	# Proteins	# Protein Groups	Protein Group Accessions	Modifications	MH+ [Da]	A5: Area	B5: Area	A5: Heavy/Light	A5: Heavy/Light Count	A5: Heavy/Light Variability [%]	B5: Heavy/Light	B5: Heavy/Light Count	B5: Heavy/Light Variability [%]	q-Value	PEP	A2	XCorr A2	Probability A2	B2	XCorr B2	Probability B2	# Missed Cleavages
	TTVLLADINDFNTVNEIYK	1	3	1	P52758		2183.13	216365	0							0	9.104e-06	High	4.6644	0				0
	IEIEAVAIQGPLTTASL	3	3	1	P52758		1725.97	784488	2515.73							0.001	0.00534	High	4.54675	0	High	2.53394	0	0
	APGAIGPYSQAVLVDR	1	1	1	P52758		1613.86	7.39522e+06	0	0.468702	1					0.001	0.005069	High	4.31106	0				0
	AAYQVAALPK	2	3	1	P52758		1031.59	3.12368e+06	0	0.354245	1					0.002	0.01089	High	3.131	0				0
	NMGEILK	1	3	1	P52758	M2(Oxidation)	820.424	320705	0	0.599767	1					0.006	0.06195	High	2.1379	0				0
Q15828	Cystatin-M OS=Homo sapiens GN=CST6 PE=1 SV=1 - [CYTM_HUMAN]	50.34	2	5	5	106	1.53883e+07	6.89338e+06	0.461878	40	26.0164	3.25769	22	20.5494	246.913	50.34	5	70	123.462	50.34	5	36	149	16.5004	8.08936
	Sequence	# PSMs	# Proteins	# Protein Groups	Protein Group Accessions	Modifications	MH+ [Da]	A5: Area	B5: Area	A5: Heavy/Light	A5: Heavy/Light Count	A5: Heavy/Light Variability [%]	B5: Heavy/Light	B5: Heavy/Light Count	B5: Heavy/Light Variability [%]	q-Value	PEP	A2	XCorr A2	Probability A2	B2	XCorr B2	Probability B2	# Missed Cleavages
	AAQAAVASYNMGSNSIYYFR	7	2	1	Q15828	M11(Oxidation); R20(Label:13C(6))	2206.04	1.44595e+06	621734	2.73947	1		2.82277	2	23.224	0	7.676e-09	High	6.47418	0	High	5.67044	0	0
	AAQAAVASYNMGSNSIYYFR	7	2	1	Q15828	M11(Oxidation)	2200.01	2.64243e+06	150386	0.410571	3	28.4135				0	3.713e-09	High	6.44427	0	High	5.1315	0	0
	VTGDHVDLTTCPLAAGAQQEK	6	2	1	Q15828	C11(Carbamidomethyl)	2211.07	7.58489e+06	0	0.600049	5	1.22249				0	5.854e-05	High	5.39943	0				0
	VTGDHVDLTTCPLAAGAQQEK	5	2	1	Q15828	C11(Carbamidomethyl); K21(Label:13C(6))	2217.1	1.03279e+07	1.40242e+06	1.27086	2	168.005	3.72446	3	0.752494	0	0.001203	High	4.82345	0	High	5.12113	0	0
	YFLTMEMGSTDCR	7	2	1	Q15828	M5(Oxidation); M7(Oxidation); C12(Carbamidomethyl)	1642.66	1.04178e+06	3867.39	0.292912	2	82.9637				0	0.0001018	High	3.9352	0	High	2.93502	0	0
	YFLTMEMGSTDCR	7	2	1	Q15828	M5(Oxidation); M7(Oxidation); C12(Carbamidomethyl); R13(Label:13C(6))	1648.68	1.53782e+06	1.09034e+06	0.499518	3	53.7381	3.30278	2	3.71373	0	0.0001891	High	3.68919	0	High	4.36991	0	0
	AQSQLVAGIK	26	2	1	Q15828	K10(Label:13C(6))	1020.62	8.99899e+06	997527	0.451143	8	15.9095	2.82282	7	36.7386	0.001	0.004111	High	3.48313	0	High	3.26699	0	0
	DLSPDDPQVQK	16	2	1	Q15828		1241.6	2.6838e+07	6.3922e+06	0.424424	6	16.0698	1.00017	4	472.915	0.002	0.06125	High	3.36707	0	High	3.30006	0	0
	DLSPDDPQVQK	14	2	1	Q15828	K11(Label:13C(6))	1247.62	1.02012e+07	1.81874e+07	0.391087	5	7.32899	3.09764	4	23.834	0.002	0.01062	High	3.22237	0	High	3.27546	0	0
	AQSQLVAGIK	11	2	1	Q15828		1014.6	8.16987e+06	518311	0.507268	5	23.6994				0.002	0.01283	High	3.10889	0	High	2.92903	0	0
Q99497	Protein deglycase DJ-1 OS=Homo sapiens GN=PARK7 PE=1 SV=2 - [PARK7_HUMAN]	50.26	3	7	7	32	4.56971e+06	4.62108e+07	0.585946	3	1.00371	0.718245	13	7.65914	16.4229	25.93	3	5	104.859	50.26	7	27	189	19.8785	6.78564
	Sequence	# PSMs	# Proteins	# Protein Groups	Protein Group Accessions	Modifications	MH+ [Da]	A5: Area	B5: Area	A5: Heavy/Light	A5: Heavy/Light Count	A5: Heavy/Light Variability [%]	B5: Heavy/Light	B5: Heavy/Light Count	B5: Heavy/Light Variability [%]	q-Value	PEP	A2	XCorr A2	Probability A2	B2	XCorr B2	Probability B2	# Missed Cleavages
	EGPYDVVVLPGGNLGAQNLSESAAVK	6	2	1	Q99497		2584.34	6.24022e+06	1.13044e+07	0.631126	1		0.66877	2	11.2047	0	0.001571	High	4.11786	0	High	5.41318	0	0
	GAEEMETVIPVDVMR	2	2	1	Q99497	M5(Oxidation); M14(Oxidation)	1707.8	2.4048e+06	3.27535e+07	0.581993	1		0.573378	1		0	0.01152	High	3.23898	0	High	4.27578	0	0
	EGPYDVVVLPGGNLGAQNLSESAAVK	3	2	1	Q99497	K26(Label:13C(6))	2590.34	0	23025300				0.71518	2	7.02256	0	0.00221				High	5.66225	0	0
	VTVAGLAGKDPVQCSR	1	2	1	Q99497	K9(Label:13C(6)); C14(Carbamidomethyl); R16(Label:13C(6))	1669.91	0	3.5759e+06				0.784459	1		0	0.0002176				High	4.92717	0	1
	GAEEMETVIPVDVMR	1	2	1	Q99497	M5(Oxidation); R15(Label:13C(6))	1697.82	0	5.43601e+06				0.805542	1		0	0.003529				High	4.88051	0	0
	GAEEMETVIPVDVMR	1	2	1	Q99497	M14(Oxidation)	1691.8	0	5.35935e+06				0.668338	1		0	0.003326				High	4.25869	0	0
	GAEEMETVIPVDVMR	1	2	1	Q99497		1675.8	0	2.30339e+06				0.718245	1		0	0.005329				High	4.25726	0	0
	VTVAGLAGKDPVQCSR	3	2	1	Q99497	C14(Carbamidomethyl)	1657.87	0	4.83717e+06							0	0.004772				High	4.1925	0	1
	GAEEMETVIPVDVMR	1	2	1	Q99497	R15(Label:13C(6))	1681.82	0	1.61134e+06							0	0.02541				High	4.00411	0	0
	GAEEMETVIPVDVMR	1	2	1	Q99497	M5(Oxidation); M14(Oxidation); R15(Label:13C(6))	1713.81	0	1.82665e+07							0	0.01985				High	3.81035	0	0
	DVVICPDASLEDAK	1	3	1	Q99497	C5(Carbamidomethyl)	1531.73	0	1.1659e+07				0.748283	1		0	0.00395				High	3.78739	0	0
	DVVICPDASLEDAKK	1	3	1	Q99497	C5(Carbamidomethyl)	1659.83	0	5.23766e+06				0.692644	1		0	0.002589				High	3.71389	0	1
	DVVICPDASLEDAK	1	3	1	Q99497	C5(Carbamidomethyl); K14(Label:13C(6))	1537.75	0	8.67675e+06							0	0.001688				High	3.57847	0	0
	DGLILTSR	4	3	1	Q99497		874.5	5064106	8.28536e+07	0.585946	1		0.722852	1		0.001	0.004535	High	2.63367	0	High	2.57353	0	0
	DGLILTSR	4	3	1	Q99497	R8(Label:13C(6))	880.52	3.05443e+06	5.98332e+07				0.674086	1		0.001	0.00452	High	2.41604	0	High	2.53596	0	0
	DKMMNGGHYTYSENR	1	2	1	Q99497	K2(Label:13C(6)); M3(Oxidation); M4(Oxidation); R15(Label:13C(6))	1846.79	0	181920							0.008	0.1493				High	2.64653	0	1
P02545	Prelamin-A/C OS=Homo sapiens GN=LMNA PE=1 SV=1 - [LMNA_HUMAN]	50.15	15	31	32	277	1.26576e+08	4.36483e+07	0.784963	72	51.2282	1.01343	56	48.8047	603.229	48.49	31	164	411.145	50.15	29	113	664	74.0947	7.02002
	Sequence	# PSMs	# Proteins	# Protein Groups	Protein Group Accessions	Modifications	MH+ [Da]	A5: Area	B5: Area	A5: Heavy/Light	A5: Heavy/Light Count	A5: Heavy/Light Variability [%]	B5: Heavy/Light	B5: Heavy/Light Count	B5: Heavy/Light Variability [%]	q-Value	PEP	A2	XCorr A2	Probability A2	B2	XCorr B2	Probability B2	# Missed Cleavages
	ASASGSGAQVGGPISSGSSASSVTVTR	5	5	1	P02545	R27(Label:13C(6))	2371.18	1.65639e+07	2.4294e+06	0.646603	1		1.82521	1		0	1.366e-08	High	7.54211	0	High	7.28114	0	0
	ASASGSGAQVGGPISSGSSASSVTVTR	7	5	1	P02545		2365.16	2.84116e+07	3.11359e+06	0.542855	2	10.6071	0.78026	3	49.4554	0	3.767e-06	High	6.9733	0	High	7.26966	0	0
	MQQQLDEYQELLDIK	2	12	1	P02545	M1(Oxidation)	1909.93	982538	0	0.595781	1					0	3.903e-07	High	5.92141	0				0
	MQQQLDEYQELLDIK	2	12	1	P02545	M1(Oxidation); K15(Label:13C(6))	1915.95	463543	234638				0.521708	1		0	1.705e-08	High	5.76395	0	High	5.29585	0	0
	LQEKEDLQELNDR	6	9	1	P02545	K4(Label:13C(6)); R13(Label:13C(6))	1641.85	6.22712e+07	8.08861e+06	0.997879	2	4.14703	1.33882	1		0	0.000327	High	5.36484	0	High	5.44442	0	1
	LQEKEDLQELNDR	5	9	1	P02545		1629.81	6.43156e+07	5.90378e+06	0.627155	1					0	0.000232	High	5.08432	0	High	5.51882	0	1
	AGQVVTIWAAGAGATHSPPTDLVWK	2	10	1	P02545	K25(Label:13C(6))	2539.36	5.55612e+06	0	0.866373	1					0	0.000294	High	5.06731	0				0
	SVGGSGGGSFGDNLVTR	4	5	1	P02545	R17(Label:13C(6))	1572.77	7.76091e+06	1.44383e+06	0.625084	1		1.24563	2	95.0979	0	0.004378	High	5.05023	0	High	5.11102	0	0
	SVGGSGGGSFGDNLVTR	4	5	1	P02545		1566.75	1.27881e+07	1.57294e+06	0.497987	1					0	0.00125	High	4.91218	0	High	4.34612	0	0
	IDSLSAQLSQLQK	2	11	1	P02545	K13(Label:13C(6))	1436.81	1.61833e+06	0	1.33872	2	0.839874				0	2.346e-06	High	4.83696	0				0
	SNEDQSMGNWQIK	3	11	1	P02545	M7(Oxidation); K13(Label:13C(6))	1558.69	6.35833e+06	5.37195e+06	1.35131	2	154.852	0.931076	1		0	2.067e-05	High	4.7897	0	High	4.31441	0	0
	TALINSTGEEVAMR	4	8	1	P02545	R14(Label:13C(6))	1497.77	5.35392e+06	3.55703e+06	1.18547	2	81.7615	0.946145	1		0	0.0001169	High	4.61133	0	High	4.17995	0	0
	SGAQASSTPLSPTR	9	9	1	P02545	R14(Label:13C(6))	1365.71	1.07421e+08	4.08373e+07	0.704037	2	31.7607	0.994823	1		0	0.000349	High	4.54875	0	High	4.37129	0	0
	TALINSTGEEVAMR	3	8	1	P02545		1491.75	374077	3.7595e+06	0.612256	1					0	0.000218	High	4.54077	0	High	4.07934	0	0
	TALINSTGEEVAMR	9	8	1	P02545	M13(Oxidation)	1507.74	1.58246e+07	1.16642e+07	0.527601	2	7.5606	0.749568	4	7.82459	0	0.002656	High	4.52831	0	High	4.63403	0	0
	TALINSTGEEVAMR	3	8	1	P02545	M13(Oxidation); R14(Label:13C(6))	1513.76	1.91035e+07	0	2.2565	1					0	0.0003177	High	4.51415	0				0
	VAVEEVDEEGKFVR	3	11	1	P02545	K11(Label:13C(6)); R14(Label:13C(6))	1617.86	6.90421e+06	0	2.39828	1					0	1.104e-05	High	4.46712	0				1
	SNEDQSMGNWQIK	6	11	1	P02545	M7(Oxidation)	1552.67	7.56739e+06	5.76961e+06	0.455358	1		0.58721	1		0	7.915e-05	High	4.20675	0	High	4.04711	0	0
	SGAQASSTPLSPTR	7	9	1	P02545		1359.69	1.23789e+08	4.10498e+07	0.441397	2	5.21467	0.513491	2	20.4725	0	0.01195	High	4.1118	0	High	4.35076	0	0
	LQTMKEELDFQK	5	12	1	P02545	M4(Oxidation)	1525.76	4.92408e+07	7.45313e+06	0.898005	2	95.2358	2.15992	1		0	0.01327	High	4.05395	0	High	4.16058	0	1
	VAVEEVDEEGK	18	11	1	P02545		1203.57	2.59937e+07	2.08226e+07	0.598982	4	21.7479	1.00036	2	62.5012	0	2.218e-05	High	4.03402	0	High	3.79341	0	0
	TVLCGTCGQPADK	9	6	1	P02545	C4(Carbamidomethyl); C7(Carbamidomethyl)	1406.64	1.14042e+07	2.07028e+06	0.529982	2	26.7876	0.851905	3	20.5009	0	0.001224	High	4.03059	0	High	4.18359	0	0
	LKDLEALLNSK	5	12	1	P02545		1243.72	3.06688e+07	2.26918e+06	0.731312	2	45.7769	1.32265	1		0	0.001022	High	4.02699	0	High	3.5416	0	1
	KEGDLIAAQAR	2	12	1	P02545		1171.64	3.77191e+06	853235	0.988611	1		1.46548	1		0	0.0006751	High	3.98135	0	High	3.54768	0	1
	VAVEEVDEEGK	14	11	1	P02545	K11(Label:13C(6))	1209.59	33140565	1.70894e+07	2.74248	2	19.8701	0.957843	2	23.2118	0	8.435e-05	High	3.95024	0	High	3.90232	0	0
	TVLCGTCGQPADK	7	6	1	P02545	C4(Carbamidomethyl); C7(Carbamidomethyl); K13(Label:13C(6))	1412.67	7.21838e+06	3.91151e+06				1.58692	2	20.2783	0	0.005467	High	3.90722	0	High	4.0643	0	0
	LKDLEALLNSK	7	12	1	P02545	K2(Label:13C(6)); K11(Label:13C(6))	1255.77	2.91612e+07	3.04552e+06	0.950842	1		1.28311	1		0	0.00886	High	3.8952	0	High	3.99302	0	1
	IDSLSAQLSQLQK	2	11	1	P02545		1430.79	7.01793e+06	294544	0.565917	1					0	0.004155	High	3.8485	0	High	4.17042	0	0
	KEGDLIAAQAR	2	12	1	P02545	K1(Label:13C(6)); R11(Label:13C(6))	1183.68	3.72895e+06	1.25039e+06							0	8.673e-05	High	3.83003	0	High	3.52029	0	1
	EGDLIAAQAR	1	12	1	P02545	R10(Label:13C(6))	1049.57	5.39234e+07	0	0.863658	1					0	0.0007271	High	3.82784	0				0
	AAYEAELGDAR	5	9	1	P02545	R11(Label:13C(6))	1171.57	9.63973e+07	4.16722e+07	1.7583	2	118.182				0	6.355e-05	High	3.80581	0	High	3.61994	0	0
	ITESEEVVSR	4	9	1	P02545	R10(Label:13C(6))	1154.6	1.27127e+08	4.8223e+07	0.925306	1		0.728051	2	80.5497	0	0.006794	High	3.71138	0	High	3.74997	0	0
	VAVEEVDEEGKFVR	2	11	1	P02545		1605.82	1.61239e+06	864880	0.367261	1		0.446381	1		0	0.0002213	High	3.66268	0	High	2.982	0	1
	ITESEEVVSR	8	9	1	P02545		1148.58	1.37322e+08	4.11101e+07	0.48984	3	29.9926	0.600751	2	9.43311	0	6.949e-05	High	3.6062	0	High	3.42223	0	0
	QNGDDPLLTYR	3	10	1	P02545	R11(Label:13C(6))	1297.65	2.32806e+06	1.68799e+06	1.28706	1		1.61419	1		0	0.0001262	High	3.58605	0	High	3.29973	0	0
	AAYEAELGDAR	3	9	1	P02545		1165.55	1.03302e+08	3.51127e+07				1.18681	1		0	0.002214	High	3.58075	0	High	3.80095	0	0
	LQTMKEELDFQK	4	12	1	P02545	M4(Oxidation); K5(Label:13C(6)); K12(Label:13C(6))	1537.8	3.99902e+07	7.95563e+06	1.78204	2	169.891	1.06742	1		0	0.006993	High	3.39933	0	High	3.50998	0	1
	DLEALLNSK	4	12	1	P02545	K9(Label:13C(6))	1008.57	6.43655e+06	2.24804e+06	0.899886	1		1.21144	1		0	0.02054	High	3.39489	0	High	3.11738	0	0
	DLEALLNSK	1	12	1	P02545		1002.55	7.70122e+06	0							0	0.001105	High	3.34966	0				0
	TLEGELHDLR	2	12	1	P02545		1182.61	2.07803e+07	2.10337e+06	0.251475	1					0	0.000403	High	3.34696	0	High	3.25078	0	0
	QNGDDPLLTYR	3	10	1	P02545		1291.63	1.92332e+07	1.09603e+06							0	0.02363	High	3.31928	0	High	3.23711	0	0
	LEAALGEAK	9	12	1	P02545	K9(Label:13C(6))	907.521	6.54475e+07	3.1554e+06	1.30908	2	202.682				0	0.0006242	High	3.30781	0	High	3.13673	0	0
	EDLQELNDR	1	9	1	P02545	R9(Label:13C(6))	1137.55	20723200	0	6.15723	1					0	0.0005766	High	3.27069	0				0
	TLEGELHDLR	3	12	1	P02545	R10(Label:13C(6))	1188.63	5.19943e+06	3.12979e+06	2.62864	1		1.46724	1		0	0.009123	High	3.1469	0	High	3.66878	0	0
	EAALSTALSEK	7	12	1	P02545		1119.59	1.12535e+08	1.18658e+06	0.746261	3	28.7006	0.540143	1		0	0.0006871	High	3.07939	0	High	3.21568	0	0
	LLEGEEER	9	18	3	P02545;P20700;Q03252		974.481	3.91124e+06	2.74405e+06							0	0.02375	High	2.98738	0	High	2.97537	0	0
	LLEGEEER	6	18	3	P02545;P20700;Q03252	R8(Label:13C(6))	980.501	2.54473e+06	1.98572e+06							0	0.02259	High	2.92985	0	High	2.91005	0	0
	LEAALGEAK	10	12	1	P02545		901.501	6.87703e+07	2.24419e+07	0.832606	2	20.0141	1.22892	5	26.2726	0	0.01357	High	2.90483	0	High	3.16027	0	0
	EDLQELNDR	1	9	1	P02545		1131.53	3.7266e+06	0							0	0.001597	High	2.85248	0				0
	NIYSEELR	2	12	1	P02545		1023.51	7.1122e+07	1.76056e+07	0.933842	1					0	0.02292	High	2.62345	0	High	2.68089	0	0
	NIYSEELR	4	12	1	P02545	R8(Label:13C(6))	1029.53	6.64168e+07	2.17737e+07	3.43874	1		1.22026	1		0	0.01269	High	2.62049	0	High	2.89521	0	0
	SLETENAGLR	2	9	1	P02545	R10(Label:13C(6))	1095.57	107220068	0	0.60639	1					0.001	0.005678	High	3.13881	0				0
	SLETENAGLR	6	9	1	P02545		1089.55	1.18617e+08	3.45277e+07				0.854125	2	45.4228	0.001	0.05426	High	3.11695	0	High	3.28539	0	0
	LAVYIDR	2	9	1	P02545		849.484	7.16017e+07	1.70817e+07	0.931805	1		1.17988	1		0.001	0.007646	High	2.33461	0	High	2.229	0	0
	AGQVVTIWAAGAGATHSPPTDLVWK	2	10	1	P02545		2533.33	6.41308e+06	2.03216e+06				0.918869	1		0.002	0.07048	High	3.8985	0	High	3.75884	0	0
	LQTMKEELDFQK	1	12	1	P02545		1509.77	4.38257e+06	0	1.19064	1					0.002	0.008169	High	3.64068	0				1
	LQLELSK	4	8	1	P02545	K7(Label:13C(6))	836.519	6.77122e+07	2.24717e+07	0.774654	2	32.5143	1.24524	1		0.002	0.01447	High	2.07645	0	High	1.9753	0	0
	LQTMKEELDFQK	1	12	1	P02545	K5(Label:13C(6)); K12(Label:13C(6))	1521.8	0	874848				0.925937	1		0.002	0.07726				High	2.99241	0	1
	AQHEDQVEQYK	1	12	1	P02545		1374.63	0	321010				0.850544	1		0.003	0.096				High	3.29326	0	0
	QLQDEMLR	4	12	1	P02545	M6(Oxidation); R8(Label:13C(6))	1054.53	5.15498e+06	2.66085e+06				3.50548	1		0.004	0.02643	High	2.32361	0	High	2.53857	0	0
	LQLELSK	2	8	1	P02545		830.5	7.05553e+07	0	2.67169	1					0.004	0.02684	High	2.06157	0				0
	QLQDEMLR	1	12	1	P02545		1032.52	3.87621e+06	0							0.005	0.03754	High	2.53249	0				0
	QLQDEMLR	1	12	1	P02545	M6(Oxidation)	1048.51	0	0							0.005	0.03811	High	2.25647	0				0
	EELDFQK	1	12	1	P02545	K7(Label:13C(6))	914.454	8.4036e+06	0	1.16637	1					0.009	0.08772	High	1.93121	0				0
P60900	Proteasome subunit alpha type-6 OS=Homo sapiens GN=PSMA6 PE=1 SV=1 - [PSA6_HUMAN]	50	12	10	10	34	5.66235e+07	8.77001e+06	0.395474	13	11.6704	0.384494	10	12.4283	91.5336	45.53	9	23	37.8398	38.62	8	11	246	27.3818	6.75635
	Sequence	# PSMs	# Proteins	# Protein Groups	Protein Group Accessions	Modifications	MH+ [Da]	A5: Area	B5: Area	A5: Heavy/Light	A5: Heavy/Light Count	A5: Heavy/Light Variability [%]	B5: Heavy/Light	B5: Heavy/Light Count	B5: Heavy/Light Variability [%]	q-Value	PEP	A2	XCorr A2	Probability A2	B2	XCorr B2	Probability B2	# Missed Cleavages
	ITENIGCVMTGMTADSR	3	5	1	P60900	C7(Carbamidomethyl); M9(Oxidation); M12(Oxidation); R17(Label:13C(6))	1893.85	4.6706e+06	0	0.359861	1					0	1.562e-08	High	6.32339	0				0
	ITENIGCVMTGMTADSR	2	5	1	P60900	C7(Carbamidomethyl); M9(Oxidation); M12(Oxidation)	1887.82	1.32228e+07	1129622				0.391495	1		0	1.591e-08	High	5.82347	0	High	5.57	0	0
	ILTEAEIDAHLVALAERD	1	5	1	P60900	R17(Label:13C(6))	1985.07	6.60948e+06	0	0.427749	1					0	6.17e-05	High	5.26279	0				1
	LLDSSTVTHLFK	4	7	1	P60900		1360.75	5.1514e+07	4174667	0.460336	2	3.71567	0.389324	2	12.4283	0	0.0004051	High	4.51971	0	High	3.29458	0	0
	LLDSSTVTHLFK	2	7	1	P60900	K12(Label:13C(6))	1366.77	7.07339e+06	0							0	0.0001308	High	4.27069	0				0
	AINQGGLTSVAVR	1	7	1	P60900	R13(Label:13C(6))	1291.74	5.36547e+07	0	0.41063	1					0	0.000383	High	4.2205	0				0
	AINQGGLTSVAVR	5	7	1	P60900		1285.73	3.76384e+06	1.67785e+07	0.278782	1		0.306823	2	43.0634	0	0.006615	High	4.02165	0	High	4.1856	0	0
	YGYEIPVDMLCK	1	6	1	P60900	C11(Carbamidomethyl)	1487.69	7.03859e+06	0	0.395474	1					0	0.000133	High	3.66032	0				0
	HITIFSPEGR	2	7	1	P60900		1156.61	4.58995e+07	2.52365e+06	0.414823	1		0.377618	1		0	0.000366	High	3.28249	0	High	3.13958	0	0
	LYQVEYAFK	3	5	1	P60900		1160.6	6.47017e+07	5.35692e+06	0.309549	2	49.4197	0.487722	1		0	0.01902	High	3.22807	0	High	3.1073	0	0
	LYQVEYAFK	2	5	1	P60900	K9(Label:13C(6))	1166.62	27452135	2.53027e+06							0	0.02423	High	3.10241	0	High	2.96872	0	0
	YGYEIPVDMLCK	2	6	1	P60900	M9(Oxidation); C11(Carbamidomethyl)	1503.69	1.6408e+07	1.83735e+06	0.383546	1		0.372912	1		0	0.01926	High	2.99762	0	High	3.26374	0	0
	CDPAGYYCGFK	2	6	1	P60900	C1(Carbamidomethyl); C8(Carbamidomethyl)	1337.53	8.15986e+06	1.25356e+06	0.376658	1		0.511263	1		0.001	0.05223	High	2.14186	0	High	2.14511	0	0
	GKDCAVIVTQK	1	7	1	P60900	C4(Carbamidomethyl)	1218.65	0	279303				0.142701	1		0.001	0.02769				High	4.07748	0	1
	QTESTSFLEK	1	6	1	P60900	K10(Label:13C(6))	1175.59	1.55832e+07	0	0.116222	1					0.002	0.008369	High	3.38464	0				0
	HITIFSPEGR	1	7	1	P60900	R10(Label:13C(6))	1162.63	1.90871e+07	0							0.002	0.01436	High	3.05842	0				0
	ILTEAEIDAHLVALAERD	1	5	1	P60900		1979.06	1.55822e+07	0							0.003	0.0187	High	3.48765	0				1
P06733	Alpha-enolase OS=Homo sapiens GN=ENO1 PE=1 SV=2 - [ENOA_HUMAN]	49.77	19	16	18	188	8.41445e+07	2.63375e+07	0.338119	35	44.985	0.458407	46	47.0993	321.939	48.39	17	77	432.056	43.32	16	111	434	47.1393	7.38623
	Sequence	# PSMs	# Proteins	# Protein Groups	Protein Group Accessions	Modifications	MH+ [Da]	A5: Area	B5: Area	A5: Heavy/Light	A5: Heavy/Light Count	A5: Heavy/Light Variability [%]	B5: Heavy/Light	B5: Heavy/Light Count	B5: Heavy/Light Variability [%]	q-Value	PEP	A2	XCorr A2	Probability A2	B2	XCorr B2	Probability B2	# Missed Cleavages
	DATNVGDEGGFAPNILENK	9	3	1	P06733	K19(Label:13C(6))	1966.95	1.46068e+07	1.10221e+07	0.283601	1		0.569419	2	61.6194	0	1.54e-07	High	6.2759	0	High	5.99852	0	0
	FTASAGIQVVGDDLTVTNPK	2	4	1	P06733	K20(Label:13C(6))	2039.09	2.64455e+06	631626	0.338119	1					0	6.692e-06	High	6.14301	0	High	5.59869	0	0
	DATNVGDEGGFAPNILENK	12	3	1	P06733		1960.92	5.15046e+07	2.12998e+07	0.409464	2	70.0992	0.469014	4	16.079	0	1.192e-05	High	6.10179	0	High	6.60361	0	0
	DYPVVSIEDPFDQDDWGAWQK	5	3	1	P06733		2510.12	273682	0							0	1.321e-07	High	5.81036	0				0
	FTASAGIQVVGDDLTVTNPK	6	4	1	P06733		2033.06	9.00501e+06	1.73847e+06	0.33066	1		0.462939	3	3.17726	0	8.438e-06	High	5.78759	0	High	6.51562	0	0
	VNQIGSVTESLQACK	12	9	1	P06733	C14(Carbamidomethyl)	1633.82	6.44334e+07	2.90752e+07	0.284231	1		0.607264	1		0	4.433e-07	High	5.67021	0	High	5.27697	0	0
	LAMQEFMILPVGAANFR	4	5	1	P06733	M3(Oxidation); M7(Oxidation); R17(Label:13C(6))	1946	4.19792e+06	314795	0.2391	1					0	1.067e-07	High	5.64033	0	High	2.97026	0	0
	LAMQEFMILPVGAANFR	5	5	1	P06733	M3(Oxidation); M7(Oxidation)	1939.98	1.86048e+07	529476	0.225052	1		0.469069	2	72.4475	0	2.468e-05	High	5.57792	0	High	5.60751	0	0
	AAVPSGASTGIYEALELR	13	16	2	F5H0C8;P06733		1804.95	1.51592e+07	1.15398e+07							0	0.001092	High	5.13932	0	High	4.99009	0	0
	VNQIGSVTESLQACK	15	9	1	P06733	C14(Carbamidomethyl); K15(Label:13C(6))	1639.85	1.81679e+07	1.23475e+07	0.543143	3	12.5707	0.481943	4	66.4318	0	8.045e-05	High	5.02422	0	High	5.29562	0	0
	AAVPSGASTGIYEALELR	7	16	2	F5H0C8;P06733	R18(Label:13C(6))	1810.97	1.64347e+07	2.30866e+06							0	0.001483	High	4.9505	0	High	4.98797	0	0
	VVIGMDVAASEFFR	7	3	1	P06733	M5(Oxidation)	1556.78	3.5078e+07	4.34526e+06	0.301315	2	26.281	0.378586	1		0	7.067e-06	High	4.6101	0	High	4.29986	0	0
	IDKLMIEMDGTENK	5	4	1	P06733	M5(Oxidation); M8(Oxidation)	1668.79	2.06607e+07	2.471e+06	0.237052	2	18.8063	0.477804	1		0	0.0009432	High	4.41642	0	High	4.84248	0	1
	IDKLMIEMDGTENK	2	4	1	P06733	K3(Label:13C(6)); M5(Oxidation); M8(Oxidation); K14(Label:13C(6))	1680.82	4.31895e+06	1.6868e+06				0.506609	1		0	0.0009579	High	4.04698	0	High	3.91507	0	1
	LMIEMDGTENK	6	4	1	P06733	M5(Oxidation)	1296.58	1.79373e+06	827069	0.294985	3	8.40209	0.388596	1		0	0.0002206	High	3.94768	0	High	3.81251	0	0
	VVIGMDVAASEFFR	4	3	1	P06733	M5(Oxidation); R14(Label:13C(6))	1562.8	8.33582e+06	1.74898e+06				0.432388	1		0	0.008719	High	3.94161	0	High	4.09322	0	0
	GNPTVEVDLFTSK	11	2	1	P06733		1406.72	4.43727e+07	12265749	0.290927	3	5.03491	0.2853	4	51.3239	0	0.009543	High	3.91312	0	High	4.02203	0	0
	YISPDQLADLYK	6	3	1	P06733	K12(Label:13C(6))	1431.75	3.61261e+07	1.19459e+07	0.346333	2	41.5088	0.719722	1		0	8.232e-05	High	3.86083	0	High	3.63385	0	0
	GNPTVEVDLFTSK	8	2	1	P06733	K13(Label:13C(6))	1412.74	1.23078e+07	5.58797e+06	0.502064	1		0.357115	3	245.466	0	0.004421	High	3.82692	0	High	3.90851	0	0
	LMIEMDGTENK	1	4	1	P06733		1280.59	1.12803e+06	0	0.395956	1					0	0.001342	High	3.79595	0				0
	LMIEMDGTENK	4	4	1	P06733	M2(Oxidation); M5(Oxidation); K11(Label:13C(6))	1318.6	8.0547e+06	2.47251e+06	0.224825	1		0.682478	2	63.3467	0	0.001978	High	3.74825	0	High	3.76497	0	0
	LMIEMDGTENK	6	4	1	P06733	M2(Oxidation); M5(Oxidation)	1312.58	35826469	5.28064e+06	0.520863	2	30.1128	0.198119	1		0	0.0004364	High	3.63927	0	High	3.55278	0	0
	IGAEVYHNLK	2	5	1	P06733	K10(Label:13C(6))	1149.64	1.59992e+06	825499	0.565389	1		0.393668	1		0	0.001937	High	3.44289	0	High	3.24332	0	0
	YISPDQLADLYK	7	3	1	P06733		1425.73	1.36496e+08	2.86376e+07				0.594834	2	56.6518	0	0.00143	High	2.94193	0	High	3.96543	0	0
	IEEELGSK	4	4	1	P06733	K8(Label:13C(6))	910.482	3.04836e+06	1.02227e+07	0.83504	2	97.5221	0.538559	2	85.3273	0	0.001574	High	2.68269	0	High	2.85002	0	0
	LNVTEQEK	5	4	1	P06733	K8(Label:13C(6))	966.522	58602.8	206813	0.441825	1		0.489336	3	117.899	0	0.01454	High	2.51338	0	High	2.97912	0	0
	LMIEMDGTENK	2	4	1	P06733	M5(Oxidation); K11(Label:13C(6))	1302.6	0	442809				0.86456	1		0	0.003704				High	3.81518	0	0
	LNVTEQEK	4	4	1	P06733		960.501	0	231454							0	0.01709				High	2.79673	0	0
	IEEELGSK	2	4	1	P06733		904.464	0	9.36898e+06				0.117974	2	10.5935	0	0.02227				High	2.72133	0	0
	IGAEVYHNLK	2	5	1	P06733		1143.62	1.46136e+07	12165.3	0.279297	1					0.001	0.002439	High	3.4266	0	High	3.01947	0	0
	SCNCLLLK	2	4	1	P06733	C2(Carbamidomethyl); C4(Carbamidomethyl); K8(Label:13C(6))	1013.52	0	5.54541e+06				0.88054	1		0.001	0.05287				High	2.92865	0	0
	YNQLLR	1	4	1	P06733	R6(Label:13C(6))	812.475	0	372978				0.884637	1		0.002	0.06355				High	2.32862	0	0
	EGLELLK	1	4	1	P06733		801.474	576835	0	0.880177	1					0.004	0.02804	High	2.05718	0				0
	SCNCLLLK	2	4	1	P06733	C2(Carbamidomethyl); C4(Carbamidomethyl)	1007.5	1.68567e+07	1.21331e+07	0.264268	1		0.470684	1		0.006	0.1265	High	3.00777	0	High	3.02343	0	0
	YDLDFK	1	14	2	F5H0C8;P06733		800.386	319246	0							0.006	0.05326	High	1.86333	0				0
	YDLDFK	2	14	2	F5H0C8;P06733	K6(Label:13C(6))	806.403	218494	5.93106e+06							0.007	0.1443	High	1.95709	0	High	1.94345	0	0
	YNQLLR	1	4	1	P06733		806.455	0	421617							0.009	0.1626				High	1.90237	0	0
Q01469	Fatty acid-binding protein, epidermal OS=Homo sapiens GN=FABP5 PE=1 SV=3 - [FABP5_HUMAN]	49.63	2	7	7	196	1.23496e+08	3.0668e+07	0.664382	36	17.4582	0.935584	23	11.9421	379.646	48.89	6	112	268.664	42.96	6	84	135	15.1546	7.00537
	Sequence	# PSMs	# Proteins	# Protein Groups	Protein Group Accessions	Modifications	MH+ [Da]	A5: Area	B5: Area	A5: Heavy/Light	A5: Heavy/Light Count	A5: Heavy/Light Variability [%]	B5: Heavy/Light	B5: Heavy/Light Count	B5: Heavy/Light Variability [%]	q-Value	PEP	A2	XCorr A2	Probability A2	B2	XCorr B2	Probability B2	# Missed Cleavages
	LVVECVMNNVTCTR	19	2	1	Q01469	C5(Carbamidomethyl); M7(Oxidation); C12(Carbamidomethyl); R14(Label:13C(6))	1716.82	1.7468e+07	1.36621e+07				0.964985	2	3.34296	0	2.064e-07	High	5.52538	0	High	4.94268	0	0
	MGAMAKPDCIITCDGK	7	2	1	Q01469	M1(Oxidation); M4(Oxidation); C9(Carbamidomethyl); C13(Carbamidomethyl)	1799.78	2.21837e+07	8.27543e+06	0.541215	1		0.902732	1		0	4.422e-06	High	5.34104	0	High	4.83072	0	0
	LVVECVMNNVTCTR	2	2	1	Q01469	C5(Carbamidomethyl); C12(Carbamidomethyl); R14(Label:13C(6))	1700.82	9.44441e+06	0	0.758851	1					0	4.297e-07	High	5.29808	0				0
	LVVECVMNNVTCTR	17	2	1	Q01469	C5(Carbamidomethyl); M7(Oxidation); C12(Carbamidomethyl)	1710.8	3.09719e+07	1.46602e+07	0.631923	2	20.0188	0.94044	2	6.9302	0	2.016e-06	High	5.12707	0	High	4.82408	0	0
	LVVECVMNNVTCTR	2	2	1	Q01469	C5(Carbamidomethyl); C12(Carbamidomethyl)	1694.8	1.26999e+07	0							0	5.187e-07	High	5.06048	0				0
	MGAMAKPDCIITCDGK	4	2	1	Q01469	M1(Oxidation); M4(Oxidation); K6(Label:13C(6)); C9(Carbamidomethyl); C13(Carbamidomethyl); K16(Label:13C(6))	1811.82	155445	7.59359e+06	0.11092	1		0.854281	1		0	0.005452	High	4.01823	0	High	4.31888	0	0
	TTQFSCTLGEK	43	2	1	Q01469	C6(Carbamidomethyl)	1271.59	123187276	1.762e+07	0.680559	5	14.7518	1.32214	4	44.2315	0	0.0001969	High	3.74807	0	High	3.66911	0	0
	TTQFSCTLGEK	27	2	1	Q01469	C6(Carbamidomethyl); K11(Label:13C(6))	1277.62	8.38362e+07	1.7529e+07	0.720738	5	9.87776	0.822266	3	2.69127	0	0.000287	High	3.5654	0	High	3.40652	0	0
	FEETTADGR	26	2	1	Q01469	R9(Label:13C(6))	1031.47	1.1299e+08	5.58945e+07	0.622951	5	6.612	0.865263	4	11.186	0	0.0006731	High	3.34543	0	High	3.27858	0	0
	FEETTADGR	25	2	1	Q01469		1025.46	1.81378e+08	5.97237e+07	0.658754	6	3.52327	0.93629	1		0	0.0007792	High	3.29687	0	High	3.03169	0	0
	ELGVGIALR	6	1	1	Q01469		927.565	6.59216e+07	0	0.379986	4	102.054				0	0.0008173	High	2.71681	0				0
	ELGVGIALR	5	1	1	Q01469	R9(Label:13C(6))	933.582	4.24274e+07	0	0.757064	2	65.5398				0	0.001573	High	2.41204	0				0
	FEETTADGRK	2	2	1	Q01469	R9(Label:13C(6)); K10(Label:13C(6))	1165.59	0	318422				0.924788	2	32.6964	0.001	0.04511				High	2.8106	0	1
	GFDEYMK	4	1	1	Q01469	M6(Oxidation); K7(Label:13C(6))	911.394	3.99057e+06	9.31456e+06	0.67957	1		0.889501	1		0.002	0.07953	High	2.15399	0	High	2.21711	0	0
	GFDEYMK	3	1	1	Q01469	M6(Oxidation)	905.372	5.8722e+06	9.34305e+06	0.730192	1		0.996951	1		0.002	0.0126	High	2.08393	0	High	2.44553	0	0
	GFDEYMK	4	1	1	Q01469	K7(Label:13C(6))	895.397	3.21795e+06	2.99261e+06	0.700705	2	27.5673	1.10302	1		0.004	0.03073	High	2.05643	0	High	1.84398	0	0
P21796	Voltage-dependent anion-selective channel protein 1 OS=Homo sapiens GN=VDAC1 PE=1 SV=2 - [VDAC1_HUMAN]	49.47	4	9	10	33	4.81034e+07	909884	1.74461	11	6.85682	2.11777	3	3.93711	111.702	44.88	9	27	22.4422	15.19	3	6	283	30.7536	8.54346
	Sequence	# PSMs	# Proteins	# Protein Groups	Protein Group Accessions	Modifications	MH+ [Da]	A5: Area	B5: Area	A5: Heavy/Light	A5: Heavy/Light Count	A5: Heavy/Light Variability [%]	B5: Heavy/Light	B5: Heavy/Light Count	B5: Heavy/Light Variability [%]	q-Value	PEP	A2	XCorr A2	Probability A2	B2	XCorr B2	Probability B2	# Missed Cleavages
	TDEFQLHTNVNDGTEFGGSIYQK	1	3	1	P21796	K23(Label:13C(6))	2606.21	2.21022e+07	0	1.75409	1					0	2.468e-08	High	6.37078	0				0
	SENGLEFTSSGSANTETTK	2	3	1	P21796	K19(Label:13C(6))	1965.9	9.41325e+06	572480	1.64365	1					0	1.225e-08	High	6.32071	0	High	4.36958	0	0
	VNNSSLIGLGYTQTLKPGIK	2	3	1	P21796	K16(Label:13C(6)); K20(Label:13C(6))	2115.23	4.67743e+07	0	1.66099	2	17.3718				0	1.689e-07	High	6.30327	0				0
	WNTDNTLGTEITVEDQLAR	2	3	1	P21796		2176.06	4.01704e+06	0	1.82709	1					0	1.445e-07	High	5.95151	0				0
	SENGLEFTSSGSANTETTK	2	3	1	P21796		1959.88	5.63209e+06	263242				2.17473	1		0	1.944e-08	High	5.73362	0	High	4.43173	0	0
	VNNSSLIGLGYTQTLKPGIK	2	3	1	P21796		2103.19	2.48316e+07	0							0	1.661e-06	High	5.42281	0				0
	TKSENGLEFTSSGSANTETTK	1	3	1	P21796		2189.02	1.53771e+06	0	1.93821	1					0	0.0001451	High	5.27116	0				1
	WNTDNTLGTEITVEDQLAR	1	3	1	P21796	R19(Label:13C(6))	2182.08	5250222	0							0	1.482e-07	High	5.04622	0				0
	WTEYGLTFTEK	2	3	1	P21796	K11(Label:13C(6))	1380.68	2.62553e+07	0	1.74461	1					0	0.0001828	High	3.71468	0				0
	LTLSALLDGK	2	5	2	Q9Y277;P21796		1030.61	8.99696e+06	0							0	0.0002607	High	3.66964	0				0
	VTQSNFAVGYK	1	4	1	P21796	K11(Label:13C(6))	1219.64	7.12805e+07	0	1.79174	1					0	0.001153	High	3.60373	0				0
	VTQSNFAVGYK	5	4	1	P21796		1213.62	3.96631e+07	2.09577e+06	1.01095	2	87.1599	1.31482	2	80.4839	0	0.01097	High	3.54812	0	High	3.62538	0	0
	LTLSALLDGK	2	5	2	Q9Y277;P21796	K10(Label:13C(6))	1036.64	1.55521e+07	0							0	0.0001321	High	3.41188	0				0
	YQIDPDACFSAK	2	3	1	P21796	C8(Carbamidomethyl)	1414.63	1.28152e+07	0							0	0.0002087	High	2.84246	0				0
	LTFDSSFSPNTGK	1	2	1	P21796		1400.67	0	61397.6							0	0.02026				High	3.37408	0	0
	YQIDPDACFSAK	3	3	1	P21796	C8(Carbamidomethyl); K12(Label:13C(6))	1420.65	2.15674e+07	0	1.68295	1					0.001	0.003932	High	3.2582	0				0
	LTFDSSFSPNTGK	1	2	1	P21796	K13(Label:13C(6))	1406.69	0	32701.1							0.001	0.02761				High	3.24648	0	0
	TKSENGLEFTSSGSANTETTK	1	3	1	P21796	K2(Label:13C(6)); K21(Label:13C(6))	2201.05	2.73962e+06	0							0.002	0.01377	High	5.18353	0				1
P10599-2	Isoform 2 of Thioredoxin OS=Homo sapiens GN=TXN - [THIO_HUMAN]	49.41	2	5	5	123	4.85396e+07	1.02019e+07	0.663392	20	12.7401	1.20654	24	11.901	203.224	38.82	4	62	192.579	49.41	5	61	85	9.44569	6.03662
	Sequence	# PSMs	# Proteins	# Protein Groups	Protein Group Accessions	Modifications	MH+ [Da]	A5: Area	B5: Area	A5: Heavy/Light	A5: Heavy/Light Count	A5: Heavy/Light Variability [%]	B5: Heavy/Light	B5: Heavy/Light Count	B5: Heavy/Light Variability [%]	q-Value	PEP	A2	XCorr A2	Probability A2	B2	XCorr B2	Probability B2	# Missed Cleavages
	TAFQEALDAAGDK	25	2	1	P10599-2		1336.64	9.92766e+07	1.99457e+07	0.700888	4	3.52588	1.12318	7	58.4931	0	0.0001635	High	4.1605	0	High	4.22708	0	0
	TAFQEALDAAGDK	19	2	1	P10599-2	K13(Label:13C(6))	1342.66	6.44872e+07	2.47562e+07	0.636696	7	11.1691	1.1435	6	8.54127	0	0.002173	High	4.11936	0	High	4.15901	0	0
	VGEFSGANK	29	2	1	P10599-2		908.448	3.26401e+07	3.69312e+06	0.690732	3	13.7489	1.22214	5	13.068	0	0.009141	High	3.24813	0	High	3.2286	0	0
	VGEFSGANK	34	2	1	P10599-2	K9(Label:13C(6))	914.469	7.22267e+06	4.31563e+06	0.671579	5	39.3749	1.26801	4	15.1983	0	0.003382	High	3.2402	0	High	3.27426	0	0
	EKLEATINELV	3	2	1	P10599-2		1258.69	3.93517e+06	0	0.695847	1					0.001	0.002081	High	3.92777	0				1
	LEATINELV	10	2	1	P10599-2		1001.55	1.3702e+07	1.53393e+06							0.001	0.003437	High	3.4732	0	High	2.90379	0	0
	CMPTFQFFK	2	2	1	P10599-2	C1(Carbamidomethyl); M2(Oxidation)	1221.54	0	284550				1.27	1		0.002	0.06261				High	2.52078	0	0
	EKLEATINELV	1	2	1	P10599-2	K2(Label:13C(6))	1264.71	0	141808				1.27375	1		0.004	0.112				High	2.61952	0	1
B3GQS7	Mitochondrial heat shock 60kD protein 1 variant 1 OS=Homo sapiens GN=HSPD1 PE=2 SV=1 - [B3GQS7_HUMAN]	48.86	19	21	21	161	1.39367e+07	1.21879e+08	0.965369	21	63.9453	1.27707	51	25.4611	168.647	21.27	9	41	516.896	48.86	21	120	569	60.6423	6.03662
	Sequence	# PSMs	# Proteins	# Protein Groups	Protein Group Accessions	Modifications	MH+ [Da]	A5: Area	B5: Area	A5: Heavy/Light	A5: Heavy/Light Count	A5: Heavy/Light Variability [%]	B5: Heavy/Light	B5: Heavy/Light Count	B5: Heavy/Light Variability [%]	q-Value	PEP	A2	XCorr A2	Probability A2	B2	XCorr B2	Probability B2	# Missed Cleavages
	LVQDVANNTNEEAGDGTTTATVLAR	11	9	1	B3GQS7	R25(Label:13C(6))	2566.27	4166140	1.32571e+08	1.47392	4	31.2331	1.28235	2	0.200591	0	9.574e-06	High	7.17015	0	High	7.49973	0	0
	LVQDVANNTNEEAGDGTTTATVLAR	11	9	1	B3GQS7		2560.26	1.04735e+07	2.18391e+07	0.567633	3	58.6201	0.695637	4	21.2817	0	6.674e-08	High	7.07349	0	High	6.90747	0	0
	ALMLQGVDLLADAVAVTMGPK	4	13	1	B3GQS7	M3(Oxidation); M18(Oxidation); K21(Label:13C(6))	2151.16	0	75245.2				1.23973	1		0	2.597e-06	High	6.30136	0	High	7.2218	0	0
	CEFQDAYVLLSEK	2	8	1	B3GQS7	C1(Carbamidomethyl)	1601.75	880659	2.97372e+06				2.03376	1		0	3.9e-05	High	4.76052	0	High	5.14704	0	0
	VGGTSDVEVNEK	8	5	1	B3GQS7		1233.6	2.24429e+07	8.35414e+06	0.85998	2	87.9416	0.712389	3	5.14562	0	9.337e-05	High	4.40245	0	High	4.31373	0	0
	CEFQDAYVLLSEK	3	8	1	B3GQS7	C1(Carbamidomethyl); K13(Label:13C(6))	1607.77	383919	5.97047e+06				1.27707	1		0	0.0001269	High	4.16224	0	High	4.83019	0	0
	TVIIEQSWGSPK	6	12	1	B3GQS7		1344.72	1.85083e+06	1.26907e+07	0.420404	1		0.943083	2	56.1112	0	0.004773	High	4.0761	0	High	4.58892	0	0
	VGGTSDVEVNEK	13	5	1	B3GQS7	K12(Label:13C(6))	1239.62	1.15839e+07	1.39452e+08				1.35203	1		0	0.005151	High	3.77094	0	High	3.95302	0	0
	TVIIEQSWGSPK	7	12	1	B3GQS7	K12(Label:13C(6))	1350.74	778097	1.68895e+07	3.27127	1					0	0.01606	High	3.75719	0	High	4.13224	0	0
	NAGVEGSLIVEK	7	5	1	B3GQS7	K12(Label:13C(6))	1221.68	5.97303e+06	7.25262e+07	0.965369	1		1.37631	2	3.57779	0	0.009244	High	3.6128	0	High	4.12263	0	0
	VGLQVVAVK	5	6	1	B3GQS7		912.591	4.66906e+06	5.46255e+07	1.18142	2	36.8731	0.966613	2	58.3079	0	0.01169	High	3.59264	0	High	3.75093	0	0
	VGLQVVAVK	4	6	1	B3GQS7	K9(Label:13C(6))	918.612	4.33558e+06	7.60527e+07							0	0.001463	High	3.57664	0	High	3.51317	0	0
	NAGVEGSLIVEK	5	5	1	B3GQS7		1215.66	6.07978e+06	5.14401e+07				0.721715	1		0	0.01338	High	3.55192	0	High	4.13269	0	0
	VTDALNATR	6	5	1	B3GQS7		960.514	8.89371e+06	7.22681e+07	1.04658	2	31.0744	0.902533	3	41.231	0	0.01553	High	3.36141	0	High	3.73056	0	0
	VGEVIVTK	2	6	1	B3GQS7	K8(Label:13C(6))	850.535	347874	8.16746e+07	1.2337	1		1.36747	1		0	0.01807	High	3.16533	0	High	2.89764	0	0
	VGEVIVTK	4	6	1	B3GQS7		844.515	8.4233e+06	4.97842e+06	0.888739	1		0.535828	2	33.6768	0	0.006062	High	3.06966	0	High	3.1597	0	0
	ALMLQGVDLLADAVAVTMGPK	2	13	1	B3GQS7	M3(Oxidation); M18(Oxidation)	2145.13	0	36035							0	1.039e-05				High	6.31799	0	0
	IQEIIEQLDVTTSEYEK	1	4	1	B3GQS7		2038.03	0	1.55219e+06				1.51227	1		0	7.728e-06				High	6.05973	0	0
	IMQSSSEVGYDAMAGDFVNMVEK	2	5	1	B3GQS7	M2(Oxidation); M13(Oxidation); M20(Oxidation); K23(Label:13C(6))	2562.12	0	2.30161e+06				2.52965	1		0	0.0002186				High	5.99968	0	0
	AAVEEGIVLGGGCALLR	5	5	1	B3GQS7	C13(Carbamidomethyl)	1684.91	0	7.37997e+06				1.38339	2	17.9454	0	0.0001954				High	5.88255	0	0
	QSKPVTTPEEIAQVATISANGDK	2	10	1	B3GQS7	K3(Label:13C(6)); K23(Label:13C(6))	2396.27	0	898683				1.55874	2	2.58759	0	0.001358				High	5.65793	0	0
	AAVEEGIVLGGGCALLR	4	5	1	B3GQS7	C13(Carbamidomethyl); R17(Label:13C(6))	1690.93	0	8.91742e+06				1.04905	1		0	0.0002542				High	5.32943	0	0
	IMQSSSEVGYDAMAGDFVNMVEK	1	5	1	B3GQS7	M2(Oxidation); M13(Oxidation); K23(Label:13C(6))	2546.13	0	839106				1.40478	1		0	0.0008683				High	5.16058	0	0
	CIPALDSLTPANEDQK	5	5	1	B3GQS7	C1(Carbamidomethyl); K16(Label:13C(6))	1777.87	0	2.06676e+07				1.36255	3	10.1636	0	0.0007506				High	5.10796	0	0
	CIPALDSLTPANEDQK	4	5	1	B3GQS7	C1(Carbamidomethyl)	1771.86	0	1.45146e+07				1.08231	1		0	0.0001155				High	4.88789	0	0
	TLNDELEIIEGMK	1	9	1	B3GQS7	K13(Label:13C(6))	1510.78	0	669265				1.19827	1		0	0.0003465				High	4.84288	0	0
	TLNDELEIIEGMK	2	9	1	B3GQS7	M12(Oxidation); K13(Label:13C(6))	1526.77	0	4.22375e+06				1.31003	1		0	0.000146				High	4.5896	0	0
	TLNDELEIIEGMK	2	9	1	B3GQS7	M12(Oxidation)	1520.75	0	2.67408e+06							0	0.000324				High	4.51823	0	0
	TLNDELEIIEGMK	3	9	1	B3GQS7		1504.76	0	540386							0	0.001511				High	4.45466	0	0
	GYISPYFINTSK	4	10	1	B3GQS7	K12(Label:13C(6))	1395.73	0	2.73429e+06							0	0.001788				High	4.03264	0	0
	GYISPYFINTSK	5	10	1	B3GQS7		1389.71	0	5.26978e+06							0	0.01612				High	3.62455	0	0
	VGGTSDVEVNEKK	2	5	1	B3GQS7	K12(Label:13C(6)); K13(Label:13C(6))	1373.74	0	5.92609e+06				1.47794	2	8.36883	0	0.01815				High	3.47539	0	1
	VTDALNATR	8	5	1	B3GQS7	R9(Label:13C(6))	966.534	7.58439e+06	3.8899e+06	1.07972	3	66.1659	0.460929	2	3.27948	0.001	0.03785	High	3.33625	0	High	3.51104	0	0
	VGGTSDVEVNEKK	2	5	1	B3GQS7		1361.7	0	288640							0.001	0.0492				High	3.28093	0	1
	DDAMLLK	1	5	1	B3GQS7		805.412	0	2.85462e+06				1.12548	1		0.001	0.0497				High	3.00141	0	0
	DDAMLLK	1	5	1	B3GQS7	K7(Label:13C(6))	811.433	0	3.28422e+06							0.001	0.05092				High	2.91837	0	0
	EIGNIISDAMK	1	9	1	B3GQS7	M10(Oxidation); K11(Label:13C(6))	1212.63	0	1.81003e+06				1.20525	1		0.002	0.06155				High	3.03021	0	0
	DDAMLLK	1	5	1	B3GQS7	M4(Oxidation); K7(Label:13C(6))	827.43	0	16395495				1.44106	1		0.003	0.08758				High	2.76154	0	0
	IQEIIEQLDVTTSEYEK	1	4	1	B3GQS7	K17(Label:13C(6))	2044.04	0	929618				1.30303	1		0.005	0.1149				High	3.62972	0	0
	LSDGVAVLK	2	5	1	B3GQS7	K9(Label:13C(6))	907.559	0	9.36156e+07				0.923496	2	67.6638	0.005	0.1155				High	3.04756	0	0
	GANPVEIR	1	11	1	B3GQS7		855.469	0	5.78936e+07				1.28344	1		0.008	0.1552				High	2.52686	0	0
Q9UHV9	Prefoldin subunit 2 OS=Homo sapiens GN=PFDN2 PE=1 SV=1 - [PFD2_HUMAN]	48.7	1	6	6	26	7.87079e+06	0	1.02361	11	30.4863				95.4591	48.7	6	26					154	16.6376	6.58057
	Sequence	# PSMs	# Proteins	# Protein Groups	Protein Group Accessions	Modifications	MH+ [Da]	A5: Area	B5: Area	A5: Heavy/Light	A5: Heavy/Light Count	A5: Heavy/Light Variability [%]	B5: Heavy/Light	B5: Heavy/Light Count	B5: Heavy/Light Variability [%]	q-Value	PEP	A2	XCorr A2	Probability A2	B2	XCorr B2	Probability B2	# Missed Cleavages
	IIETLTQQLQAK	3	1	1	Q9UHV9		1385.8	1.18254e+07	0	1.2015	1					0	2.527e-06	High	4.99672	0				0
	IIETLTQQLQAK	2	1	1	Q9UHV9	K12(Label:13C(6))	1391.83	1.42083e+07	0	0.595028	1					0	2.977e-06	High	4.96497	0				0
	GAVSAEQVIAGFNR	3	1	1	Q9UHV9	R14(Label:13C(6))	1424.76	6.68339e+06	0	1.19739	2	12.9976				0	3.362e-06	High	4.96241	0				0
	GAVSAEQVIAGFNR	3	1	1	Q9UHV9		1418.74	5.11502e+06	0	0.70516	1					0	2.186e-05	High	4.938	0				0
	AAELEMELNEHSLVIDTLK	1	1	1	Q9UHV9	M6(Oxidation)	2171.1	21917.7	0							0	0.001193	High	3.31053	0				0
	MVGGVLVER	2	1	1	Q9UHV9	R9(Label:13C(6))	965.557	1.16511e+06	0	1.20377	2	49.7271				0	0.0005404	High	3.20451	0				0
	LMGEDEKPAAK	2	1	1	Q9UHV9	K7(Label:13C(6)); K11(Label:13C(6))	1200.64	233643	0	1.06393	2	24.4377				0	0.0006609	High	3.15666	0				0
	MVGGVLVER	2	1	1	Q9UHV9	M1(Oxidation)	975.53	2.65794e+06	0	1.02361	1					0	0.0004502	High	3.11367	0				0
	MVGGVLVER	4	1	1	Q9UHV9		959.536	704898	0							0	0.0006833	High	3.02539	0				0
	MVGGVLVER	2	1	1	Q9UHV9	M1(Oxidation); R9(Label:13C(6))	981.55	2.7207e+06	0	0.597426	1					0	0.0006663	High	3.01415	0				0
	EVLPALENNK	2	1	1	Q9UHV9		1126.61	2.3377e+06	0							0.002	0.01083	High	2.74469	0				0
P34932	Heat shock 70 kDa protein 4 OS=Homo sapiens GN=HSPA4 PE=1 SV=4 - [HSP74_HUMAN]	48.57	19	29	30	130	2.78308e+07	2.63174e+07	0.383721	26	11.7426	0.435646	35	13.5168	204.17	43.93	27	49	331.92	43.21	26	81	840	94.2712	5.18604
	Sequence	# PSMs	# Proteins	# Protein Groups	Protein Group Accessions	Modifications	MH+ [Da]	A5: Area	B5: Area	A5: Heavy/Light	A5: Heavy/Light Count	A5: Heavy/Light Variability [%]	B5: Heavy/Light	B5: Heavy/Light Count	B5: Heavy/Light Variability [%]	q-Value	PEP	A2	XCorr A2	Probability A2	B2	XCorr B2	Probability B2	# Missed Cleavages
	SNLAYDIVQLPTGLTGIK	3	9	1	P34932	K18(Label:13C(6))	1909.08	61159.1	246477							0	2.472e-07	High	5.99284	0	High	4.87228	0	0
	MQVDQEEPHVEEQQQQTPAENK	4	11	1	P34932	M1(Oxidation)	2638.17	8.01533e+06	7.49611e+06	0.411781	1		0.355619	2	33.6491	0	5.517e-06	High	5.96637	0	High	6.04835	0	0
	SNLAYDIVQLPTGLTGIK	4	9	1	P34932		1903.06	609927	116033							0	8.249e-07	High	5.72006	0	High	4.08007	0	0
	NFTTEQVTAMLLSK	5	9	1	P34932	M10(Oxidation)	1598.81	1.17408e+07	9.33441e+06	0.402917	1		0.435646	1		0	4.972e-08	High	5.69036	0	High	4.07006	0	0
	NAEQNGPVDGQGDNPGPQAAEQGTDTAVPSDSDK	4	13	1	P34932		3366.47	3.35962e+06	3.25758e+06	0.466972	1		0.447014	1		0	0.005597	High	5.41961	0	High	5.53622	0	0
	GCALQCAILSPAFK	1	27	2	Q92598-2;P34932	C2(Carbamidomethyl); C6(Carbamidomethyl); K14(Label:13C(6))	1541.79	2.10789e+06	0							0	1.699e-06	High	5.33657	0				0
	LMNETTAVALAYGIYK	3	17	1	P34932	M2(Oxidation)	1773.91	5.09183e+06	639181	0.411383	2	14.1498				0	3.15e-08	High	5.27104	0	High	5.0908	0	0
	SVMDATQIAGLNCLR	2	9	1	P34932	M3(Oxidation); C13(Carbamidomethyl)	1664.81	4950915	3.36905e+06	0.323558	1					0	6.499e-05	High	5.26928	0	High	5.54641	0	0
	EDIYAVEIVGGATR	3	12	1	P34932	R14(Label:13C(6))	1498.79	2.41922e+06	1.58385e+06	0.330821	2	11.4444				0	9.442e-05	High	5.1268	0	High	5.13584	0	0
	NFTTEQVTAMLLSK	3	9	1	P34932	M10(Oxidation); K14(Label:13C(6))	1604.83	4.17318e+06	4011103	0.362076	1		0.451292	1		0	0.000297	High	5.09766	0	High	5.37541	0	0
	TSTVDLPIENQLLWQIDR	2	11	1	P34932		2141.13	163050	0	1.19218	1					0	3.71e-07	High	5.04362	0				0
	SVMDATQIAGLNCLR	2	9	1	P34932	M3(Oxidation); C13(Carbamidomethyl); R15(Label:13C(6))	1670.83	1.60191e+06	1.05376e+06				0.40398	1		0	6.363e-05	High	4.91634	0	High	6.07702	0	0
	VLATAFDTTLGGR	6	12	1	P34932	R13(Label:13C(6))	1327.73	1.508e+07	1.49834e+07	0.414935	1					0	1.208e-06	High	4.84827	0	High	4.77636	0	0
	GCALQCAILSPAFK	2	27	2	Q92598-2;P34932	C2(Carbamidomethyl); C6(Carbamidomethyl)	1535.77	0	1.67989e+06							0	0.0007305	High	4.69457	0	High	4.86796	0	0
	AGGIETIANEYSDR	2	8	1	P34932		1495.71	1.92533e+07	1.84398e+07	0.416848	1					0	0.0002794	High	4.35974	0	High	4.35415	0	0
	VLATAFDTTLGGR	8	12	1	P34932		1321.71	3.6343e+07	3.30142e+07				0.453846	3	26.0632	0	0.0001327	High	4.35855	0	High	4.79866	0	0
	AGGIETIANEYSDR	3	8	1	P34932	R14(Label:13C(6))	1501.73	7.9908e+06	8.15264e+06				0.442122	1		0	0.001705	High	4.28386	0	High	4.37003	0	0
	ELSTTLNADEAVTR	2	12	1	P34932	R14(Label:13C(6))	1525.78	9.44916e+06	9.39355e+06	0.386481	1					0	6.775e-05	High	4.22084	0	High	4.07002	0	0
	SEENEEPMETDQNAKEEEK	3	10	1	P34932	M8(Oxidation); K15(Label:13C(6)); K19(Label:13C(6))	2293.97	913880	1.10778e+06	0.370615	1					0	9.84e-06	High	3.91076	0	High	3.62372	0	1
	WNSPAEEGSSDCEVFSK	2	12	1	P34932	C12(Carbamidomethyl)	1928.8	2.13162e+06	5.77076e+06	0.395124	1		0.431415	1		0	7.136e-06	High	3.90667	0	High	5.03023	0	0
	NAVEEYVYEMR	2	11	1	P34932	M10(Oxidation); R11(Label:13C(6))	1424.65	2.1379e+06	1.87092e+06	0.354341	1		0.432454	1		0	0.00328	High	3.80277	0	High	3.9489	0	0
	EFSITDVVPYPISLR	1	12	1	P34932		1735.94	978610	0							0	0.00152	High	3.79255	0				0
	FLEMCNDLLAR	3	12	1	P34932	M4(Oxidation); C5(Carbamidomethyl); R11(Label:13C(6))	1403.68	1.32828e+06	1.67522e+06	0.372177	1		0.49167	1		0	0.000156	High	3.65835	0	High	3.48121	0	0
	SEENEEPMETDQNAKEEEK	3	10	1	P34932	M8(Oxidation)	2281.93	2.50232e+06	2.51145e+06				0.352761	2	34.0606	0	0.0001142	High	3.65263	0	High	4.70134	0	1
	ELSTTLNADEAVTR	3	12	1	P34932		1519.76	2.45596e+07	2.36108e+07				0.335549	2	25.6573	0	0.0001085	High	3.6512	0	High	4.55177	0	0
	AFSDPFVEAEK	3	9	1	P34932	K11(Label:13C(6))	1245.61	9.19365e+06	9.63737e+06	0.408651	1		0.434068	1		0	0.002841	High	3.53486	0	High	3.75603	0	0
	NAVEEYVYEMR	2	11	1	P34932	M10(Oxidation)	1418.63	6.36112e+06	4.22872e+06							0	0.002598	High	3.33266	0	High	3.72301	0	0
	AFSDPFVEAEK	6	9	1	P34932		1239.59	2.25898e+07	2.23273e+07				0.253402	1		0	0.021	High	3.17866	0	High	4.01064	0	0
	NKEDQYDHLDAADMTK	2	13	1	P34932	M14(Oxidation)	1909.83	5.97917e+06	1.46128e+06				0.50127	1		0	0.007129	High	3.08423	0	High	4.24737	0	1
	SEENEEPMETDQNAK	4	10	1	P34932	M8(Oxidation); K15(Label:13C(6))	1772.73	402902	470868	0.483928	1		0.430949	1		0	0.0008877	High	3.06475	0	High	4.06874	0	0
	QDLPALEEKPR	2	11	1	P34932		1295.7	1.02093e+07	8.11385e+06	0.322649	1					0	0.006356	High	2.67814	0	High	2.42492	0	0
	STNEAMEWMNNK	2	14	1	P34932	M6(Oxidation); M9(Oxidation)	1486.6	1.3303e+06	1.05654e+06	0.299609	1		0.577517	1		0	0.006044	High	2.3175	0	High	3.69206	0	0
	MQVDQEEPHVEEQQQQTPAENK	1	11	1	P34932		2622.18	0	1.96799e+06							0	3.322e-05				High	6.68317	0	0
	LEDTENWLYEDGEDQPK	3	13	1	P34932		2080.9	0	7.35368e+06				0.462685	1		0	2.102e-05				High	5.90188	0	0
	LEDTENWLYEDGEDQPK	1	13	1	P34932	K17(Label:13C(6))	2086.92	0	3.338e+06							0	1.183e-05				High	5.58605	0	0
	SVMDATQIAGLNCLR	2	9	1	P34932	C13(Carbamidomethyl)	1648.82	0	752393				0.341569	1		0	0.0001963				High	5.39699	0	0
	LMNETTAVALAYGIYK	1	17	1	P34932	M2(Oxidation); K16(Label:13C(6))	1779.94	0	398525				0.483787	1		0	0.0006278				High	4.74503	0	0
	WNSPAEEGSSDCEVFSK	1	12	1	P34932	C12(Carbamidomethyl); K17(Label:13C(6))	1934.82	0	2.48959e+06							0	7.098e-05				High	4.59915	0	0
	AESEEMETSQAGSK	1	11	1	P34932		1483.63	0	486656				0.522437	1		0	0.0001218				High	4.52843	0	0
	EDIYAVEIVGGATR	1	12	1	P34932		1492.77	0	866583				0.550089	1		0	0.00238				High	4.20348	0	0
	SEENEEPMETDQNAK	1	10	1	P34932	M8(Oxidation)	1766.71	0	596568				0.286951	1		0	0.000437				High	4.17127	0	0
	AESEEMETSQAGSK	1	11	1	P34932	K14(Label:13C(6))	1489.65	0	261799							0	0.0002867				High	4.08398	0	0
	SEENEEPMETDQNAKEEEK	1	10	1	P34932		2265.94	0	267532				0.370285	1		0	0.02234				High	3.62705	0	1
	SEENEEPMETDQNAK	1	10	1	P34932		1750.71	0	193774				0.416257	1		0	0.001132				High	3.35695	0	0
	FLEMCNDLLAR	1	12	1	P34932	M4(Oxidation); C5(Carbamidomethyl)	1397.66	0	3.53658e+06							0	0.00227				High	3.34343	0	0
	QDLPALEEKPR	1	11	1	P34932	K9(Label:13C(6)); R11(Label:13C(6))	1307.74	0	2.84969e+06				0.351212	1		0	0.025				High	2.77837	0	0
	VTYMEEER	1	8	1	P34932	M4(Oxidation); R8(Label:13C(6))	1078.48	0	2.69456e+06				0.442151	1		0	0.01213				High	2.70962	0	0
	EFSITDVVPYPISLR	1	12	1	P34932	R15(Label:13C(6))	1741.96	306991	0	0.339053	1					0.001	0.002328	High	3.96742	0				0
	EMLNLYIENEGK	1	12	1	P34932	M2(Oxidation); K12(Label:13C(6))	1474.72	617594	0							0.001	0.007504	High	3.30097	0				0
	LKETAESVLK	2	10	1	P34932		1117.65	3.50962e+06	2.75316e+06	0.470922	1		0.416282	1		0.001	0.03692	High	3.05197	0	High	3.49155	0	1
	CTPACISFGPK	2	8	1	P34932	C1(Carbamidomethyl); C5(Carbamidomethyl)	1237.57	1.77838e+06	3.52321e+06				0.465478	1		0.001	0.05383	High	2.59288	0	High	2.93511	0	0
	VTYMEEER	2	8	1	P34932	M4(Oxidation)	1072.47	0	6.09421e+06				0.615034	1		0.001	0.04453				High	2.70196	0	0
	EEEKMQVDQEEPHVEEQQQQTPAENK	1	11	1	P34932	M5(Oxidation)	3153.4	1.56297e+06	0	0.332981	1					0.002	0.01209	High	4.31522	0				1
	LKETAESVLK	1	10	1	P34932	K2(Label:13C(6)); K10(Label:13C(6))	1129.69	0	1.14609e+06							0.002	0.06755				High	3.17946	0	1
	NAVEEYVYEMR	1	11	1	P34932		1402.64	0	306884							0.002	0.06745				High	2.75712	0	0
	NKEDQYDHLDAADMTK	1	13	1	P34932	K2(Label:13C(6)); M14(Oxidation); K16(Label:13C(6))	1921.87	2.28787e+06	0	0.391134	1					0.003	0.01957	High	3.94733	0				1
	LFEELGK	2	11	1	P34932		835.458	1.26777e+07	9.23902e+06	0.38098	1					0.005	0.04885	High	2.0809	0	High	1.8612	0	0
	CTPACISFGPK	1	8	1	P34932	C1(Carbamidomethyl); C5(Carbamidomethyl); K11(Label:13C(6))	1243.59	0	1.60796e+06							0.009	0.1654				High	2.44045	0	0
P28070	Proteasome subunit beta type-4 OS=Homo sapiens GN=PSMB4 PE=1 SV=4 - [PSB4_HUMAN]	48.48	2	8	8	49	7.45738e+07	1.06612e+07	0.584106	14	21.4846	1.10447	6	9.80519	153.975	48.48	8	34	57.8551	37.88	6	15	264	29.1855	5.97314
	Sequence	# PSMs	# Proteins	# Protein Groups	Protein Group Accessions	Modifications	MH+ [Da]	A5: Area	B5: Area	A5: Heavy/Light	A5: Heavy/Light Count	A5: Heavy/Light Variability [%]	B5: Heavy/Light	B5: Heavy/Light Count	B5: Heavy/Light Variability [%]	q-Value	PEP	A2	XCorr A2	Probability A2	B2	XCorr B2	Probability B2	# Missed Cleavages
	FEGGVVIAADMLGSYGSLAR	2	1	1	P28070		2013.01	704506	0	0.506698	1					0	1.773e-09	High	6.85576	0				0
	FEGGVVIAADMLGSYGSLAR	3	1	1	P28070	M11(Oxidation); R20(Label:13C(6))	2035.03	1.00441e+07	0	0.576788	1					0	4.862e-08	High	6.78483	0				0
	VNNSTMLGASGDYADFQYLK	2	2	1	P28070	K20(Label:13C(6))	2200.03	4.36821e+06	629731	0.779769	1		1.21824	1		0	2.759e-08	High	6.75244	0	High	6.39016	0	0
	VNNSTMLGASGDYADFQYLK	2	2	1	P28070	M6(Oxidation); K20(Label:13C(6))	2216.03	1.85074e+07	3.65374e+06	0.58329	1		1.06764	1		0	7.443e-08	High	6.51367	0	High	5.98593	0	0
	VNNSTMLGASGDYADFQYLK	2	2	1	P28070		2194.01	5.89054e+06	516918							0	7.151e-08	High	6.26022	0	High	4.56164	0	0
	VNNSTMLGASGDYADFQYLK	3	2	1	P28070	M6(Oxidation)	2210.01	3.22045e+07	3.29607e+06	0.682772	1					0	1.42e-07	High	6.1273	0	High	5.87764	0	0
	FEGGVVIAADMLGSYGSLAR	1	1	1	P28070	M11(Oxidation)	2029.01	3.04063e+06	0	0.505571	1					0	1.135e-06	High	5.9916	0				0
	QVLGQMVIDEELLGDGHSYSPR	2	2	1	P28070	M6(Oxidation)	2459.19	4797040	0							0	4.272e-06	High	5.6842	0				0
	QVLGQMVIDEELLGDGHSYSPR	3	2	1	P28070	M6(Oxidation); R22(Label:13C(6))	2465.21	3.17229e+07	2.06606e+06							0	2.125e-06	High	5.29545	0	High	4.2914	0	0
	QVLGQMVIDEELLGDGHSYSPR	1	2	1	P28070		2443.21	8.13946e+06	0	0.764539	1					0	0.0004938	High	4.92967	0				0
	GVEIEGPLSTETNWDIAHMISGFE	4	1	1	P28070	M19(Oxidation)	2648.22	8.72043e+06	0							0	0.0002299	High	4.80066	0	High	2.50144	0	0
	TQNPMVTGTSVLGVK	1	2	1	P28070		1531.82	9.61727e+06	0	0.805662	1					0	0.001125	High	4.20625	0				0
	TQNPMVTGTSVLGVK	4	2	1	P28070	M5(Oxidation)	1547.81	8.28328e+07	1.01386e+07	0.57443	1					0	0.006346	High	3.75068	0	High	3.74648	0	0
	TQNPMVTGTSVLGVK	3	2	1	P28070	K15(Label:13C(6))	1537.84	7.74826e+06	2.33338e+06				1.48738	1		0	0.01101	High	3.72145	0	High	3.63908	0	0
	TQNPMVTGTSVLGVK	2	2	1	P28070	M5(Oxidation); K15(Label:13C(6))	1553.83	4.75817e+07	1.13832e+07				1.10191	1		0	0.003927	High	3.59177	0	High	3.80917	0	0
	QPVLSQTEAR	3	1	1	P28070	R10(Label:13C(6))	1134.62	4.79338e+07	1.5031e+07	0.36048	2	83.4049				0	0.0007345	High	3.0993	0	High	2.74343	0	0
	QPVLSQTEAR	4	1	1	P28070		1128.6	8.14511e+07	1.35777e+07	0.321195	1		0.718714	2	71.2094	0	0.01357	High	2.80562	0	High	2.88951	0	0
	FQIATVTEK	1	1	1	P28070		1036.57	5.94374e+07	0							0	0.001623	High	2.48238	0				0
	QVLGQMVIDEELLGDGHSYSPR	1	2	1	P28070	R22(Label:13C(6))	2449.23	6.33626e+06	0							0.001	0.003872	High	3.80865	0				0
	GVEIEGPLSTETNWDIAHMISGFE	1	1	1	P28070		2632.23	62508.7	0							0.003	0.0185	High	3.72343	0				0
	FQIATVTEK	2	1	1	P28070	K9(Label:13C(6))	1042.59	3.74031e+07	5569365	0.639289	1					0.003	0.02253	High	2.59231	0	High	2.25944	0	0
	AIHSWLTR	2	2	1	P28070	R8(Label:13C(6))	989.561	5.01714e+06	0	0.584924	1					0.004	0.03028	High	2.31439	0				0
O75223	Gamma-glutamylcyclotransferase OS=Homo sapiens GN=GGCT PE=1 SV=1 - [GGCT_HUMAN]	48.4	9	8	8	56	1.09414e+07	2.05451e+07	0.842451	8	18.65	0.624013	10	17.2524	92.8733	48.4	8	25	121.719	48.4	8	31	188	20.9943	5.13525
	Sequence	# PSMs	# Proteins	# Protein Groups	Protein Group Accessions	Modifications	MH+ [Da]	A5: Area	B5: Area	A5: Heavy/Light	A5: Heavy/Light Count	A5: Heavy/Light Variability [%]	B5: Heavy/Light	B5: Heavy/Light Count	B5: Heavy/Light Variability [%]	q-Value	PEP	A2	XCorr A2	Probability A2	B2	XCorr B2	Probability B2	# Missed Cleavages
	SNLNSLDEQEGVK	14	4	1	O75223		1432.69	1.46456e+07	2.40809e+07	0.870864	1		0.62352	1		0	1.678e-06	High	5.46906	0	High	5.19346	0	0
	SYLMTNYESAPPSPQYK	2	5	1	O75223	M4(Oxidation); K17(Label:13C(6))	1997.93	1.53364e+06	3.66354e+06	0.638687	1		0.52007	1		0	1.191e-05	High	4.93316	0	High	4.31288	0	0
	SYLMTNYESAPPSPQYK	3	5	1	O75223	M4(Oxidation)	1991.91	1.93948e+06	7.04432e+06				0.434529	1		0	5.33e-05	High	4.68403	0	High	4.27254	0	0
	SNLNSLDEQEGVK	4	4	1	O75223	K13(Label:13C(6))	1438.71	12339932	1.47871e+07							0	0.0001094	High	4.34779	0	High	4.83989	0	0
	NPSAAFFCVAR	4	6	1	O75223	C8(Carbamidomethyl)	1239.59	6.54826e+06	1.13321e+07	0.813961	1		0.624507	1		0	1.106e-05	High	4.23989	0	High	4.0768	0	0
	SYLMTNYESAPPSPQYK	3	5	1	O75223	K17(Label:13C(6))	1981.93	963525	1.55407e+06	0.669718	1					0	0.01279	High	4.1082	0	High	4.46232	0	0
	NPSAAFFCVAR	3	6	1	O75223	C8(Carbamidomethyl); R11(Label:13C(6))	1245.61	5.33003e+06	7.077e+06							0	6.638e-05	High	4.03351	0	High	3.76693	0	0
	SYLMTNYESAPPSPQYK	2	5	1	O75223		1975.91	1.4387e+06	2.13683e+06				0.727279	1		0	0.0007185	High	3.61065	0	High	4.96953	0	0
	SGMYVVIEVK	2	5	1	O75223	M3(Oxidation)	1140.6	3.53499e+06	6.25789e+06				0.577254	1		0	0.02278	High	3.54997	0	High	3.36962	0	0
	VSEEIEDIIK	5	4	1	O75223		1174.62	1.02745e+07	2.08186e+07	0.856935	1		0.641935	1		0	0.009398	High	3.24948	0	High	3.60548	0	0
	LDFGNSQGK	2	5	1	O75223	K9(Label:13C(6))	971.487	5.45093e+06	9.94053e+06	0.828212	1		0.615449	1		0	0.0008353	High	2.96545	0	High	2.76054	0	0
	LDFGNSQGK	2	5	1	O75223		965.468	6.58156e+06	0							0	0.0007764	High	2.94704	0				0
	VSEEIEDIIK	1	4	1	O75223	K10(Label:13C(6))	1180.64	0	1.34644e+07							0	0.006204				High	3.59067	0	0
	SGMYVVIEVK	3	5	1	O75223	M3(Oxidation); K10(Label:13C(6))	1146.62	2.26145e+06	3.61239e+06							0.001	0.003136	High	3.51975	0	High	2.97415	0	0
	ENGLPLEYQEK	2	4	1	O75223		1319.65	2.40094e+06	7.02549e+06	1.04456	1		0.7281	1		0.001	0.006816	High	2.94649	0	High	2.90985	0	0
	AIEPNDYTGK	3	4	1	O75223		1107.53	7.904e+06	1.67359e+07	1.06856	1		0.836748	1		0.003	0.01942	High	2.95025	0	High	2.56228	0	0
	ENGLPLEYQEK	1	4	1	O75223	K11(Label:13C(6))	1325.67	0	5.16639e+06							0.007	0.1341				High	2.37576	0	0
O75531	Barrier-to-autointegration factor OS=Homo sapiens GN=BANF1 PE=1 SV=1 - [BAF_HUMAN]	48.31	7	4	4	6	0	3.58839e+06				1.06838	3	19.6924					23.471	48.31	4	6	89	10.052	6.0874
	Sequence	# PSMs	# Proteins	# Protein Groups	Protein Group Accessions	Modifications	MH+ [Da]	A5: Area	B5: Area	A5: Heavy/Light	A5: Heavy/Light Count	A5: Heavy/Light Variability [%]	B5: Heavy/Light	B5: Heavy/Light Count	B5: Heavy/Light Variability [%]	q-Value	PEP	A2	XCorr A2	Probability A2	B2	XCorr B2	Probability B2	# Missed Cleavages
	DFVAEPMGEKPVGSLAGIGEVLGK	1	1	1	O75531	M7(Oxidation); K10(Label:13C(6)); K24(Label:13C(6))	2428.29	0	3.23418e+06				1.30709	1		0	0.0008299				High	4.8162	0	0
	DFVAEPMGEKPVGSLAGIGEVLGK	1	1	1	O75531	M7(Oxidation)	2416.25	0	2.11868e+06							0	0.0005613				High	4.7375	0	0
	AYVVLGQFLVLK	1	2	1	O75531	K12(Label:13C(6))	1355.84	0	1.96601e+06				0.936672	1		0	0.0004691				High	4.57675	0	0
	AYVVLGQFLVLK	1	2	1	O75531		1349.82	0	2.14352e+06							0	0.0005378				High	4.49201	0	0
	DEDLFR	1	7	1	O75531	R6(Label:13C(6))	800.39	0	689250							0.003	0.081				High	2.4682	0	0
	KDEDLFR	1	2	1	O75531		922.463	0	5.38748e+06				1.06838	1		0.007	0.1474				High	2.38035	0	1
P25787	Proteasome subunit alpha type-2 OS=Homo sapiens GN=PSMA2 PE=1 SV=2 - [PSA2_HUMAN]	48.29	6	7	7	32	4.0664e+07	7.25665e+06	0.518902	10	6.35192	0.687062	6	21.3339	81.5807	48.29	7	17	67.1717	30.34	5	15	234	25.8823	7.43018
	Sequence	# PSMs	# Proteins	# Protein Groups	Protein Group Accessions	Modifications	MH+ [Da]	A5: Area	B5: Area	A5: Heavy/Light	A5: Heavy/Light Count	A5: Heavy/Light Variability [%]	B5: Heavy/Light	B5: Heavy/Light Count	B5: Heavy/Light Variability [%]	q-Value	PEP	A2	XCorr A2	Probability A2	B2	XCorr B2	Probability B2	# Missed Cleavages
	LAQQYYLVYQEPIPTAQLVQR	4	4	1	P25787		2521.35	5.36099e+07	5.81595e+06	0.541833	2	7.44574	0.635999	1		0	4.784e-07	High	5.59562	0	High	4.73505	0	0
	LVQIEYALAAVAGGAPSVGIK	1	4	1	P25787	K21(Label:13C(6))	2033.18	8.17564e+06	0	0.54265	1					0	7.055e-08	High	5.48863	0				0
	LVQIEYALAAVAGGAPSVGIK	2	4	1	P25787		2027.16	1.50661e+07	815023							0	4.996e-06	High	5.45211	0	High	4.4086	0	0
	ESFEGQMTEDNIEVGICNEAGFR	1	3	1	P25787	M7(Oxidation); C17(Carbamidomethyl)	2648.11	2764889	0							0	0.001104	High	5.39734	0				0
	YNEDLELEDAIHTAILTLK	1	3	1	P25787	K19(Label:13C(6))	2207.16	119742	0							0	5.557e-05	High	5.32875	0				0
	HIGLVYSGMGPDYR	5	2	1	P25787	M9(Oxidation)	1580.76	2.58389e+07	6.14146e+06	0.515551	2	1.98531	0.6786	2	31.2173	0	1.751e-05	High	5.19915	0	High	4.76239	0	0
	HIGLVYSGMGPDYR	1	2	1	P25787		1564.76	3.81571e+06	0	0.627834	1					0	0.0002265	High	5.14849	0				0
	KLAQQYYLVYQEPIPTAQLVQR	2	4	1	P25787		2649.45	1.98525e+07	2.16312e+06	0.498131	1					0	0.005825	High	4.80884	0	High	5.11545	0	1
	GYSFSLTTFSPSGK	2	3	1	P25787	K14(Label:13C(6))	1484.74	2.62851e+07	8.33134e+06	0.619849	1					0	0.01078	High	4.48889	0	High	4.38772	0	0
	HIGLVYSGMGPDYR	4	2	1	P25787	M9(Oxidation); R14(Label:13C(6))	1586.77	1.31441e+07	3.2176e+06							0	0.001547	High	4.42841	0	High	4.47215	0	0
	KLAQQYYLVYQEPIPTAQLVQR	2	4	1	P25787	K1(Label:13C(6)); R22(Label:13C(6))	2661.5	9.78666e+06	1.29669e+06				0.627109	1		0	0.0016	High	4.40522	0	High	5.13178	0	1
	GYSFSLTTFSPSGK	3	3	1	P25787		1478.72	4.2543e+07	9.81256e+06				0.85667	1		0	0.004044	High	4.31838	0	High	4.58547	0	0
	YNEDLELEDAIHTAILTLK	2	3	1	P25787		2201.15	2.38774e+06	0	0.479627	2	10.6395				0	2.629e-05	High	4.12753	0				0
	LAQQYYLVYQEPIPTAQLVQR	2	4	1	P25787	R21(Label:13C(6))	2527.37	2.76268e+07	796705				0.742226	1		0	0.001371	High	3.94158	0	High	5.16416	0	0
Q9BTA4	Epididymis secretory protein Li 286 (Fragment) OS=Homo sapiens GN=HEL-S-286 PE=2 SV=1 - [Q9BTA4_HUMAN]	48.21	12	6	6	18	4.10566e+06	3.6174e+06	1.32685	2	25.0255	0.702814	5	4.78812	31.4892	38.1	5	8	35.0315	48.21	6	10	168	17.8105	8.646
	Sequence	# PSMs	# Proteins	# Protein Groups	Protein Group Accessions	Modifications	MH+ [Da]	A5: Area	B5: Area	A5: Heavy/Light	A5: Heavy/Light Count	A5: Heavy/Light Variability [%]	B5: Heavy/Light	B5: Heavy/Light Count	B5: Heavy/Light Variability [%]	q-Value	PEP	A2	XCorr A2	Probability A2	B2	XCorr B2	Probability B2	# Missed Cleavages
	GYGYGQGAGTLSTDK	1	10	1	Q9BTA4	K15(Label:13C(6))	1480.7	1.70821e+06	0							0	2.129e-05	High	4.62156	0				0
	GFGFGQGAGALVHSE	3	8	1	Q9BTA4		1433.68	7.52291e+06	5.02749e+06							0	0.002778	High	4.58299	0	High	4.74665	0	0
	GLESTTLADKDGEIYCK	2	9	1	Q9BTA4	K10(Label:13C(6)); C16(Carbamidomethyl); K17(Label:13C(6))	1911.95	2.40483e+06	1.98872e+06	1.12364	1		0.798181	1		0	8.736e-05	High	4.11824	0	High	3.76955	0	1
	GYGYGQGAGTLSTDK	3	10	1	Q9BTA4		1474.68	348996	2.0433e+06				0.693147	1		0	0.003107	High	3.91723	0	High	4.62721	0	0
	CSQAVYAAEK	4	11	1	Q9BTA4	C1(Carbamidomethyl); K10(Label:13C(6))	1132.54	25555.6	82081.4				2.13217	1		0	0.02069	High	2.88386	0	High	3.01087	0	0
	GYGYGQGAGTLSTDKGESLGIK	2	10	1	Q9BTA4		2159.06	2.38924e+06	3.78141e+06	1.56682	1					0.001	0.05372	High	3.60699	0	High	2.99317	0	1
	GLESTTLADKDGEIYCK	1	9	1	Q9BTA4	C16(Carbamidomethyl)	1899.91	2.22649e+06	0							0.002	0.009524	High	3.23235	0				1
	NLDSTTVAVHGEEIYCK	1	9	1	Q9BTA4	C16(Carbamidomethyl)	1935.92	0	1.77911e+06				0.702814	1		0.002	0.07277				High	3.05563	0	0
	GYGYGQGAGTLSTDKGESLGIK	1	10	1	Q9BTA4	K15(Label:13C(6)); K22(Label:13C(6))	2171.1	0	2.5191e+06				0.680491	1		0.009	0.168				High	3.08285	0	1
P08708	40S ribosomal protein S17 OS=Homo sapiens GN=RPS17 PE=1 SV=2 - [RS17_HUMAN]	48.15	5	4	4	16	4.13761e+06	0	0.751228	7	14.1235				63.6817	48.15	4	16					135	15.5404	9.84717
	Sequence	# PSMs	# Proteins	# Protein Groups	Protein Group Accessions	Modifications	MH+ [Da]	A5: Area	B5: Area	A5: Heavy/Light	A5: Heavy/Light Count	A5: Heavy/Light Variability [%]	B5: Heavy/Light	B5: Heavy/Light Count	B5: Heavy/Light Variability [%]	q-Value	PEP	A2	XCorr A2	Probability A2	B2	XCorr B2	Probability B2	# Missed Cleavages
	LLDFGSLSNLQVTQPTVGMNFK	1	1	1	P08708	M19(Oxidation); K22(Label:13C(6))	2431.27	0	0							0	1.181e-05	High	5.29442	0				0
	DNYVPEVSALDQEIIEVDPDTK	4	3	1	P08708	K22(Label:13C(6))	2495.22	464632	0	0.842564	2	19.5401				0	1.727e-06	High	4.73879	0				0
	VCEEIAIIPSK	1	4	1	P08708	C2(Carbamidomethyl); K11(Label:13C(6))	1264.7	3.94641e+06	0	0.680399	1					0	0.0004608	High	3.86059	0				0
	LLDFGSLSNLQVTQPTVGMNFK	2	1	1	P08708	M19(Oxidation)	2425.26	5.32523e+06	0	0.683289	1					0.001	0.002831	High	5.14986	0				0
	VCEEIAIIPSK	2	4	1	P08708	C2(Carbamidomethyl)	1258.67	5.80014e+06	0	0.751228	1					0.001	0.006928	High	3.73832	0				0
	IAGYVTHLMK	5	4	1	P08708	M9(Oxidation)	1148.61	1.28745e+06	0	0.864853	2	16.4821				0.001	0.00517	High	3.43765	0				0
	DNYVPEVSALDQEIIEVDPDTK	1	3	1	P08708		2489.2	356465	0							0.003	0.02224	High	2.31823	0				0
P30044-2	Isoform Cytoplasmic+peroxisomal of Peroxiredoxin-5, mitochondrial OS=Homo sapiens GN=PRDX5 - [PRDX5_HUMAN]	48.15	4	6	6	34	3.30372e+06	310847	0.782532	14	28.4763	1.0562	3	8.2414	93.246	48.15	6	25	27.5667	24.69	3	9	162	17.02	7.23975
	Sequence	# PSMs	# Proteins	# Protein Groups	Protein Group Accessions	Modifications	MH+ [Da]	A5: Area	B5: Area	A5: Heavy/Light	A5: Heavy/Light Count	A5: Heavy/Light Variability [%]	B5: Heavy/Light	B5: Heavy/Light Count	B5: Heavy/Light Variability [%]	q-Value	PEP	A2	XCorr A2	Probability A2	B2	XCorr B2	Probability B2	# Missed Cleavages
	VGDAIPAVEVFEGEPGNK	4	3	1	P30044-2	K18(Label:13C(6))	1833.93	3.08607e+06	123198	0.801512	3	9.04789				0	4.769e-07	High	4.75336	0	High	2.43663	0	0
	VGDAIPAVEVFEGEPGNK	5	3	1	P30044-2		1827.92	4.1633e+06	120110				1.37508	1		0	4.276e-06	High	4.61411	0	High	2.76241	0	0
	GVLFGVPGAFTPGCSK	2	3	1	P30044-2	C14(Carbamidomethyl)	1593.82	807706	0	0.853345	2	17.6999				0	0.0003817	High	4.5109	0				0
	GVLFGVPGAFTPGCSK	1	3	1	P30044-2	C14(Carbamidomethyl); K16(Label:13C(6))	1599.84	458893	0							0	0.001597	High	4.24825	0				0
	FSMVVQDGIVK	4	4	1	P30044-2	M3(Oxidation)	1238.65	890508	124777	0.618769	2	0.415787				0	0.0002608	High	4.04811	0	High	3.08479	0	0
	THLPGFVEQAEALK	1	2	1	P30044-2	K14(Label:13C(6))	1545.84	780660	0	0.65915	1					0	7.391e-05	High	3.80805	0				0
	THLPGFVEQAEALK	1	2	1	P30044-2		1539.82	1.26695e+06	0							0	0.001173	High	3.75293	0				0
	LLADPTGAFGK	6	4	1	P30044-2	K11(Label:13C(6))	1095.62	4.34898e+06	684566	0.911178	2	24.3068	1.02729	2	4.11547	0	0.0009505	High	3.68954	0	High	3.54594	0	0
	FSMVVQDGIVK	2	4	1	P30044-2	K11(Label:13C(6))	1228.67	574809	0	0.987293	1					0	0.000535	High	3.47899	0				0
	VNLAELFK	3	3	1	P30044-2	K8(Label:13C(6))	939.561	1.105e+06	0	1.10189	2	52.5115				0	0.0004036	High	2.93533	0				0
	FSMVVQDGIVK	1	4	1	P30044-2		1222.65	866261	0	0.685017	1					0.001	0.00211	High	3.4916	0				0
	VNLAELFK	2	3	1	P30044-2		933.543	1.39888e+06	0							0.001	0.001959	High	2.82805	0				0
	LLADPTGAFGK	2	4	1	P30044-2		1089.6	0	648143							0.001	0.04728				High	3.1	0	0
P31946-2	Isoform Short of 14-3-3 protein beta/alpha OS=Homo sapiens GN=YWHAB - [1433B_HUMAN]	47.95	8	5	10	107	2.84616e+08	3.32987e+07	0.639104	14	20.1806	0.200369	3	5.98677	269.499	47.95	10	76	96.845	45.08	9	31	244	27.8327	4.83057
	Sequence	# PSMs	# Proteins	# Protein Groups	Protein Group Accessions	Modifications	MH+ [Da]	A5: Area	B5: Area	A5: Heavy/Light	A5: Heavy/Light Count	A5: Heavy/Light Variability [%]	B5: Heavy/Light	B5: Heavy/Light Count	B5: Heavy/Light Variability [%]	q-Value	PEP	A2	XCorr A2	Probability A2	B2	XCorr B2	Probability B2	# Missed Cleavages
	QTTVSNSQQAYQEAFEISK	5	3	1	P31946-2		2159.02	2.19487e+07	3.592e+06	0.623227	3	7.46965				0	3.365e-08	High	6.68917	0	High	6.554	0	0
	QTTVSNSQQAYQEAFEISK	1	3	1	P31946-2	K19(Label:13C(6))	2165.05	1.43848e+07	0							0	9.915e-08	High	6.17201	0				0
	TAFDEAIAELDTLNEESYK	2	2	1	P31946-2	K19(Label:13C(6))	2165.03	9.55682e+06	0	0.674266	2	4.19887				0	1.646e-09	High	6.01243	0				0
	AVTEQGHELSNEER	5	8	1	P31946-2		1598.74	8.32345e+06	1.2396e+06	0.559413	3	1.09246	0.209739	1		0	2.891e-06	High	5.13456	0	High	4.7364	0	0
	TAFDEAIAELDTLNEESYK	6	2	1	P31946-2		2159.02	1.39248e+07	204121							0	0.001661	High	5.0612	0	High	5.13499	0	0
	AVTEQGHELSNEER	2	8	1	P31946-2	R14(Label:13C(6))	1604.76	6.1082e+06	0							0	1.508e-06	High	4.68845	0				0
	DSTLIMQLLR	4	29	7	P61981;P62258;P63104;P27348;P31946-2;P31947-2;Q04917	R10(Label:13C(6))	1195.68	7.23336e+07	2.56012e+06							0	0.0001808	High	3.88247	0	High	2.7869	0	0
	DSTLIMQLLR	15	29	7	P61981;P62258;P63104;P27348;P31946-2;P31947-2;Q04917	M6(Oxidation)	1205.66	1.8928e+08	1.03254e+07							0	0.0001008	High	3.86032	0	High	3.66757	0	0
	YLSEVASGDNK	4	3	1	P31946-2		1182.56	6.16205e+07	15223434	0.679357	3	11.1931	0.200369	1		0	0.001002	High	3.70603	0	High	3.58761	0	0
	DSTLIMQLLR	5	29	7	P61981;P62258;P63104;P27348;P31946-2;P31947-2;Q04917		1189.66	1.13169e+08	5.39167e+06							0	0.0002467	High	3.67485	0	High	2.95942	0	0
	DSTLIMQLLR	10	29	7	P61981;P62258;P63104;P27348;P31946-2;P31947-2;Q04917	M6(Oxidation); R10(Label:13C(6))	1211.68	9.25687e+07	4.54035e+06							0	0.001461	High	3.64622	0	High	3.64769	0	0
	YLSEVASGDNK	4	3	1	P31946-2	K11(Label:13C(6))	1188.59	4.99153e+06	2.98999e+06							0	0.0003588	High	3.59556	0	High	3.46175	0	0
	YDDMAAAMK	2	9	2	P61981;P31946-2	M4(Oxidation)	1031.42	2.75015e+06	0							0	0.0001984	High	3.32122	0				0
	YLIPNATQPESK	5	3	1	P31946-2	K12(Label:13C(6))	1366.73	3.59566e+07	2.29761e+06	0.747935	2	28.3251				0	0.0144	High	3.1433	0	High	2.86013	0	0
	VISSIEQK	5	21	5	P31947-2;P61981;P27348;Q04917;P31946-2	K8(Label:13C(6))	909.536	4.16757e+07	9.02118e+06							0	0.001492	High	3.00368	0	High	2.8693	0	0
	VISSIEQK	9	21	5	P31947-2;P61981;P27348;Q04917;P31946-2		903.516	5.09441e+07	9.74175e+06							0	0.001111	High	2.95013	0	High	2.94874	0	0
	YLIPNATQPESK	4	3	1	P31946-2		1360.71	5.83809e+07	1.1975e+07	0.4764	1		0.192446	1		0.001	0.02722	High	2.97895	0	High	3.40494	0	0
	NLLSVAYK	7	36	7	P61981;P62258;P63104;P27348;Q04917;P31946-2;P31947-2	K8(Label:13C(6))	913.546	3.69503e+08	3.12035e+07							0.001	0.004412	High	2.77227	0	High	2.63181	0	0
	LAEQAER	1	33	7	P61981;P62258;P63104;P27348;Q04917;P31946-2;P31947-2		816.424	1.28279e+06	0							0.001	0.00346	High	2.73235	0				0
	NLLSVAYK	10	36	7	P61981;P62258;P63104;P27348;Q04917;P31946-2;P31947-2		907.527	6.02949e+08	7.26977e+07							0.001	0.005445	High	2.69701	0	High	2.6615	0	0
	YDDMAAAMK	1	9	2	P61981;P31946-2		1015.42	0	630451							0.005	0.1219				High	2.75876	0	0
P28066	Proteasome subunit alpha type-5 OS=Homo sapiens GN=PSMA5 PE=1 SV=3 - [PSA5_HUMAN]	47.72	3	7	7	28	8.42249e+07	8.9475e+06	0.560399	11	11.2243	0.755667	5	17.5403	73.6678	47.72	7	18	38.2226	25.31	4	10	241	26.3942	4.79248
	Sequence	# PSMs	# Proteins	# Protein Groups	Protein Group Accessions	Modifications	MH+ [Da]	A5: Area	B5: Area	A5: Heavy/Light	A5: Heavy/Light Count	A5: Heavy/Light Variability [%]	B5: Heavy/Light	B5: Heavy/Light Count	B5: Heavy/Light Variability [%]	q-Value	PEP	A2	XCorr A2	Probability A2	B2	XCorr B2	Probability B2	# Missed Cleavages
	AIGSASEGAQSSLQEVYHK	4	3	1	P28066		1961.96	1.29793e+08	1.27903e+07	0.59694	3	1.42264				0	2.073e-07	High	6.22061	0	High	2.33441	0	0
	GPQLFHMDPSGTFVQCDAR	3	3	1	P28066	M7(Oxidation); C16(Carbamidomethyl)	2178.97	2.68561e+07	2.36864e+06	0.492366	1		0.667842	1		0	4.351e-09	High	6.15485	0	High	6.14531	0	0
	LGSTAIGIQTSEGVCLAVEK	1	1	1	P28066	C15(Carbamidomethyl)	2033.06	1.32747e+06	0							0	7.247e-06	High	5.37019	0				0
	GPQLFHMDPSGTFVQCDAR	1	3	1	P28066	C16(Carbamidomethyl)	2162.97	4.37521e+06	0	0.569665	1					0	1.816e-07	High	5.16066	0				0
	LNATNIELATVQPGQNFHMFTK	1	3	1	P28066	M19(Oxidation)	2490.25	2.95411e+07	0	0.604329	1					0	0.0002556	High	4.50036	0				0
	LFQVEYAIEAIK	1	2	1	P28066		1423.78	2.97837e+07	0	0.560399	1					0	1.595e-06	High	4.50005	0				0
	LFQVEYAIEAIK	1	2	1	P28066	K12(Label:13C(6))	1429.8	1.65233e+07	0							0	1.049e-05	High	4.38058	0				0
	ITSPLMEPSSIEK	3	2	1	P28066		1431.74	1.32684e+07	1.37563e+06	0.58037	1		1.59072	1		0	0.003575	High	3.29231	0	High	3.44443	0	0
	LNATNIELATVQPGQNFHMFTK	1	3	1	P28066	K22(Label:13C(6))	2480.27	2.6275e+06	0							0	5.124e-05	High	3.20195	0				0
	ITSPLMEPSSIEK	4	2	1	P28066	M6(Oxidation)	1447.74	6.18156e+07	5.2029e+06	0.265175	2	90.0846	0.671953	1		0	0.006497	High	2.88947	0	High	3.25022	0	0
	GPQLFHMDPSGTFVQCDAR	2	3	1	P28066	M7(Oxidation); C16(Carbamidomethyl); R19(Label:13C(6))	2184.99	0	1.58187e+06							0	2.058e-05				High	5.78603	0	0
	ITSPLMEPSSIEK	1	2	1	P28066	M6(Oxidation); K13(Label:13C(6))	1453.76	0	3.49611e+06							0	0.01441				High	3.09013	0	0
[truncated: 13,537 more rows]
